# Supplementary material for: Association of the serological status of rheumatoid arthritis patients with two circulating protein biomarkers: A useful tool for precision medicine strategies
Source: Front Med (Lausanne). 2022 Oct 28;9:963540. doi: 10.3389/fmed.2022.963540 (PMC9651940; doi:10.3389/fmed.2022.963540)
Supplement: Supplementary file 2 [file Table_1.xlsx]

## Sheet: IDs
Supplementary Table S1. List of serum proteins identified in the shotgun LC-MS/MS analysis of the discovery phase.
N	Total score	% Cov	Accession #	Symbol	Species	Name	Peptides(95%)
1	260.06	47.7	P04114	APOB	HUMAN	Apolipoprotein B-100	180
2	167.82	70.4	P0C0L4	CO4A	HUMAN	Complement C4-A	143
3	133.85	67.2	P08603	CFAH	HUMAN	Complement factor H	144
4	105.52	67.3	P00450	CERU	HUMAN	Ceruloplasmin	88
5	94.39	89.9	P02774	VTDB	HUMAN	Vitamin D-binding protein	112
6	81.93	87.5	P02790	HEMO	HUMAN	Hemopexin	129
7	72.72	59.1	Q14624	ITIH4	HUMAN	Inter-alpha-trypsin inhibitor heavy chain H4	63
8	63.66	67.5	P00734	THRB	HUMAN	Prothrombin	72
9	61.15	60.2	P00751	CFAB	HUMAN	Complement factor B	51
10	60.11	73.1	P01011	AACT	HUMAN	Alpha-1-antichymotrypsin	50
11	54.09	85.1	P06727	APOA4	HUMAN	Apolipoprotein A-IV	44
12	52.89	77.1	P02749	APOH	HUMAN	Beta-2-glycoprotein 1	45
13	52.65	32	P01031	CO5	HUMAN	Complement C5	32
14	52.17	47.1	P01042	KNG1	HUMAN	Kininogen-1	39
15	51.01	28.4	P01024	CO3	HUMAN	Complement C3	51
16	49.24	34.6	P01023	A2MG	HUMAN	Alpha-2-macroglobulin	30
17	48.72	53.5	P19827	ITIH1	HUMAN	Inter-alpha-trypsin inhibitor heavy chain H1	39
18	43.61	53.3	P43652	AFAM	HUMAN	Afamin	36
19	42.01	42.4	P19823	ITIH2	HUMAN	Inter-alpha-trypsin inhibitor heavy chain H2	39
20	39.48	53.7	P04217	A1BG	HUMAN	Alpha-1B-glycoprotein	39
21	39.39	50.5	P04196	HRG	HUMAN	Histidine-rich glycoprotein	38
22	37.6	68.5	P25311	ZA2G	HUMAN	Zinc-alpha-2-glycoprotein	42
23	36.26	48.8	P00736	C1R	HUMAN	Complement C1r subcomponent	27
24	35.81	58.4	P01008	ANT3	HUMAN	Antithrombin-III	28
25	35.3	55.7	P04004	VTNC	HUMAN	Vitronectin	31
26	34.86	62.7	P02765	FETUA	HUMAN	Alpha-2-HS-glycoprotein	44
27	33.82	41	P10643	CO7	HUMAN	Complement component C7	21
28	30.21	43.8	P05155	IC1	HUMAN	Plasma protease C1 inhibitor	26
29	29.24	35.9	P09871	C1S	HUMAN	Complement C1s subcomponent	19
30	28.59	62.3	P00738	HPT	HUMAN	Haptoglobin	15
31	28.08	24.7	P13671	CO6	HUMAN	Complement component C6	20
32	26.84	53.9	P29622	KAIN	HUMAN	Kallistatin	15
33	26.23	40.3	P06396	GELS	HUMAN	Gelsolin	15
34	26.13	42.1	P00748	FA12	HUMAN	Coagulation factor XII	22
35	25.99	52.8	P02760	AMBP	HUMAN	Protein AMBP	30
36	25.71	47.7	P07358	CO8B	HUMAN	Complement component C8 beta chain	14
37	25.5	34.8	P00747	PLMN	HUMAN	Plasminogen	18
38	24.14	35.2	P05156	CFAI	HUMAN	Complement factor I	14
39	23.07	27.2	Q06033	ITIH3	HUMAN	Inter-alpha-trypsin inhibitor heavy chain H3	13
40	22.51	30.1	P02748	CO9	HUMAN	Complement component C9	16
41	22.04	38.2	P35858	ALS	HUMAN	Insulin-like growth factor-binding protein complex acid labile subunit	14
42	22	45	Q96PD5	PGRP2	HUMAN	N-acetylmuramoyl-L-alanine amidase	17
43	22	37.8	P01009	A1AT	HUMAN	Alpha-1-antitrypsin	11
44	21.86	46.9	P05546	HEP2	HUMAN	Heparin cofactor 2	15
45	20.38	36.3	P10909	CLUS	HUMAN	Clusterin	16
46	19.02	62.7	P02753	RET4	HUMAN	Retinol-binding protein 4	25
47	18.7	20.8	P01019	ANGT	HUMAN	Angiotensinogen	16
48	18.05	39.1	P51884	LUM	HUMAN	Lumican	12
49	16.01	40.1	P08697	A2AP	HUMAN	Alpha-2-antiplasmin	14
50	17.38	34.2	P05543	THBG	HUMAN	Thyroxine-binding globulin	12
51	15.19	27.7	P07357	CO8A	HUMAN	Complement component C8 alpha chain	10
52	14.9	45.2	P02750	A2GL	HUMAN	Leucine-rich alpha-2-glycoprotein	13
53	14.94	37.1	P02768	ALBU	HUMAN	Serum albumin	8
54	14.72	46.1	P02649	APOE	HUMAN	Apolipoprotein E	11
55	14.08	23.1	P22792	CPN2	HUMAN	Carboxypeptidase N subunit 2	8
56	14.03	28.7	P06681	CO2	HUMAN	Complement C2	11
57	14.01	22.1	P05160	F13B	HUMAN	Coagulation factor XIII B chain	8
58	14	30.9	P36955	PEDF	HUMAN	Pigment epithelium-derived factor	10
59	13.3	25.4	P03952	KLKB1	HUMAN	Plasma kallikrein	9
60	13.19	39	P02743	SAMP	HUMAN	Serum amyloid P-component	11
61	12.97	46.3	P19652	A1AG2	HUMAN	Alpha-1-acid glycoprotein 2	11
62	12.14	40.3	P02746	C1QB	HUMAN	Complement C1q subcomponent subunit B	12
63	12.08	29.3	P36980	FHR2	HUMAN	Complement factor H-related protein 2	7
64	12.02	44.5	P02775	CXCL7	HUMAN	Platelet basic protein	12
65	14.23	38.8	P08185	CBG	HUMAN	Corticosteroid-binding globulin	11
66	12	47	P05452	TETN	HUMAN	Tetranectin	8
67	11.85	23.4	P07225	PROS	HUMAN	Vitamin K-dependent protein S	8
68	11.29	25	Q9UK55	ZPI	HUMAN	Protein Z-dependent protease inhibitor	6
69	11.15	57.4	P07360	CO8G	HUMAN	Complement component C8 gamma chain	10
70	10.57	23.2	Q96IY4	CBPB2	HUMAN	Carboxypeptidase B2	6
71	10.21	69	P02652	APOA2	HUMAN	Apolipoprotein A-II	5
72	10.02	43.5	P02647	APOA1	HUMAN	Apolipoprotein A-I	6
73	10	21.9	P07996	TSP1	HUMAN	Thrombospondin-1	5
74	10	20.4	P04003	C4BPA	HUMAN	C4b-binding protein alpha chain	6
75	10	26.7	P13645	K1C10	HUMAN	Keratin type I cytoskeletal 10
76	9.82	23	Q16610	ECM1	HUMAN	Extracellular matrix protein 1	6
77	8.3	34.1	P22352	GPX3	HUMAN	Glutathione peroxidase 3	5
78	8.23	34.6	P04278	SHBG	HUMAN	Sex hormone-binding globulin	4
79	18.02	19.8	P20742	PZP	HUMAN	Pregnancy zone protein	9
80	10.83	42.3	P02763	A1AG1	HUMAN	Alpha-1-acid glycoprotein 1	18
81	8.07	17.3	Q04756	HGFA	HUMAN	Hepatocyte growth factor activator	5
82	8.05	10.7	O75882	ATRN	HUMAN	Attractin	4
83	8.03	12.2	P12259	FA5	HUMAN	Coagulation factor V	4
84	8	25.1	Q96KN2	CNDP1	HUMAN	Beta-Ala-His dipeptidase	4
85	8	32.7	P02766	TTHY	HUMAN	Transthyretin	4
86	7.62	29.8	O75636	FCN3	HUMAN	Ficolin-3	5
87	7.41	13.6	Q14520	HABP2	HUMAN	Hyaluronan-binding protein 2	5
88	7.24	19.7	P05154	IPSP	HUMAN	Plasma serine protease inhibitor	4
89	166.48	68.5	P0C0L5	CO4B	HUMAN	Complement C4-B	143
90	6.05	28.5	P17936	IBP3	HUMAN	Insulin-like growth factor-binding protein 3	5
91	6.17	10.6	P02751	FINC	HUMAN	Fibronectin	3
92	6.03	10	Q92954	PRG4	HUMAN	Proteoglycan 4	3
93	18.32	34.9	Q03591	FHR1	HUMAN	Complement factor H-related protein 1	13
94	6.22	31.8	P04264	K2C1	HUMAN	Keratin type II cytoskeletal 1
95	6	17.9	P43251	BTD	HUMAN	Biotinidase	3
96	6	27.2	P08571	CD14	HUMAN	Monocyte differentiation antigen CD14	4
97	6	28.2	P02745	C1QA	HUMAN	Complement C1q subcomponent subunit A	4
98	6	33.3	P02656	APOC3	HUMAN	Apolipoprotein C-III	3
99	5.85	11.9	P04275	VWF	HUMAN	von Willebrand factor	3
100	4.5	14.3	P02741	CRP	HUMAN	C-reactive protein	3
101	4.21	15.6	P18428	LBP	HUMAN	Lipopolysaccharide-binding protein	2
102	4.06	20.9	O00391	QSOX1	HUMAN	Sulfhydryl oxidase 1	2
103	4.01	13.6	P16070	CD44	HUMAN	CD44 antigen	2
104	4.01	12.2	P00740	FA9	HUMAN	Coagulation factor IX	2
105	4	23.6	P04070	PROC	HUMAN	Vitamin K-dependent protein C	2
106	4	19.6	P13796	PLSL	HUMAN	Plastin-2	2
107	4	16.5	P49908	SEPP1	HUMAN	Selenoprotein P	2
108	4	13.6	P06276	CHLE	HUMAN	Cholinesterase	2
109	4	11.2	P02671	FIBA	HUMAN	Fibrinogen alpha chain	4
110	4	20.5	P15169	CBPN	HUMAN	Carboxypeptidase N catalytic chain	2
111	4	14.1	Q9NQ79	CRAC1	HUMAN	Cartilage acidic protein 1	2
112	4	26.2	Q15848	ADIPO	HUMAN	Adiponectin	2
113	4	12.7	P00742	FA10	HUMAN	Coagulation factor X	2
114	4	15.1	Q6UXB8	PI16	HUMAN	Peptidase inhibitor 16	2
115	4	13.7	P14151	LYAM1	HUMAN	L-selectin	2
116	4	12.2	P03951	FA11	HUMAN	Coagulation factor XI	2
117	4	32.8	P01344	IGF2	HUMAN	Insulin-like growth factor II	2
118	4	38.1	P68871	HBB	HUMAN	Hemoglobin subunit beta	2
119	4	19.6	P02747	C1QC	HUMAN	Complement C1q subcomponent subunit C	4
120	4	45.5	P02655	APOC2	HUMAN	Apolipoprotein C-II	2
121	4	13.5	P27169	PON1	HUMAN	Serum paraoxonase/arylesterase 1	2
122	4	48.3	P06702	S10A9	HUMAN	Protein S100-A9	2
123	2.37	16.8	Q6EMK4	VASN	HUMAN	Vasorin	2
124	2.3	16.9	P69905	HBA	HUMAN	Hemoglobin subunit alpha	2
125	2.07	28.7	P26927	HGFL	HUMAN	Hepatocyte growth factor-like protein	1
126	4	15	Q9NZP8	C1RL	HUMAN	Complement C1r subcomponent-like protein	3
127	2	4.4	Q9Y6R7	FCGBP	HUMAN	IgGFc-binding protein	1
128	2	17.3	Q8NBP7	PCSK9	HUMAN	Proprotein convertase subtilisin/kexin type 9	1
129	2	18.3	P35908	K22E	HUMAN	Keratin type II cytoskeletal 2 epidermal
130	2	11.6	P33151	CADH5	HUMAN	Cadherin-5	1
131	2	12.6	P08519	APOA	HUMAN	Apolipoprotein(a)	2
132	2	6.9	P07333	CSF1R	HUMAN	Macrophage colony-stimulating factor 1 receptor	1
133	2	16.1	Q9NPH3	IL1AP	HUMAN	Interleukin-1 receptor accessory protein	1
134	2	7.8	P49747	COMP	HUMAN	Cartilage oligomeric matrix protein	1
135	2	14.1	Q15485	FCN2	HUMAN	Ficolin-2	1
136	2	17.2	P31431	SDC4	HUMAN	Syndecan-4	1
137	2	14.2	P13598	ICAM2	HUMAN	Intercellular adhesion molecule 2	1
138	2	7.6	Q9UGM5	FETUB	HUMAN	Fetuin-B	1
139	2	6.9	P48740	MASP1	HUMAN	Mannan-binding lectin serine protease 1	1
140	2	8.3	P13473	LAMP2	HUMAN	Lysosome-associated membrane glycoprotein 2	1
141	2	13.5	P09486	SPRC	HUMAN	SPARC	1
142	2	15.8	P08637	FCG3A	HUMAN	Low affinity immunoglobulin gamma Fc region receptor III-A	1
143	2	5.7	O00187	MASP2	HUMAN	Mannan-binding lectin serine protease 2	1
144	2	12.5	Q86YW5	TRML1	HUMAN	Trem-like transcript 1 protein	1
145	2	3.1	P19320	VCAM1	HUMAN	Vascular cell adhesion protein 1	1
146	2	24.6	P0DJI9	SAA2	HUMAN	Serum amyloid A-2 protein	1
147	2	19.2	P01034	CYTC	HUMAN	Cystatin-C	1
148	2	14.2	O75015	FCG3B	HUMAN	Low affinity immunoglobulin gamma Fc region receptor III-B	1
149	2	14.6	P08294	SODE	HUMAN	Extracellular superoxide dismutase [Cu-Zn]	1
150	2	11.8	P05109	S10A8	HUMAN	Protein S100-A8	1
151	1.8	12	Q9UBP4	DKK3	HUMAN	Dickkopf-related protein 3	1
152	1.5	9.6	O95445	APOM	HUMAN	Apolipoprotein M	1
153	1.46	14.6	P78352	DLG4	HUMAN	Disks large homolog 4	1
