# Supplementary material for: Association of the serological status of rheumatoid arthritis patients with two circulating protein biomarkers: A useful tool for precision medicine strategies
Source: Front Med (Lausanne). 2022 Oct 28;9:963540. doi: 10.3389/fmed.2022.963540 (PMC9651940; doi:10.3389/fmed.2022.963540)
Supplement: Supplementary file 3 [file Table_2.xlsx]

## Sheet: 25 modulated proteins
Supplementary Table S2. Quantification data obtained for the proteins significantly modulated between the different groups in the discovery phase.
					RF+ACPA+										RF+ACPA-										RF-ACPA+
Accession #	Symbol	Name	Peptides(95%)	Group	ratio	pvalue	ratio	pvalue	ratio	pvalue	ratio	pvalue	mean ratio	st dev	ratio	pvalue	ratio	pvalue	ratio	pvalue	ratio	pvalue	mean ratio	st dev	ratio	pvalue	ratio	pvalue	ratio	pvalue	ratio	pvalue	mean ratio	st dev
P43652	AFAM	Afamin	36	+-											1.3062	0.0009	1.2589	0.0098	1.3428	0.0009	1.2942	0.0104	1.30052	0.0346026
P02763	A1AG1	Alpha-1-acid glycoprotein 1	18	++/+-	12.5892	0.0038	13.0617	0.0036	9.9083	0.0039	9.2897	0.0037	11.2122	1.8897	4.8306	0.0475	4.7424	0.0675	3.6983	0.0502	3.8019	0.0717	4.2683	0.600938
P19652	A1AG2	Alpha-1-acid glycoprotein 2	11	++	5.6494	0.0091	5.8076	0.0086	6.8549	0.0075	7.0469	0.007	6.3397	0.713023
P01011	AACT	Alpha-1-antichymotrypsin	50	++/-+	1.9231	0.0001	1.8197	0.0004	1.6444	0.0029	1.556	0.0147	1.7358	0.166135											1.7865	0.0004	2.1281	0	1.5417	0.0139	1.803	0.0005	1.81483	0.240611
P01009	A1AT	Alpha-1-antitrypsin	11	+-/-+											1.8197	0.0079	1.8707	0.006	1.5417	0.0531	1.5996	0.0396	1.70793	0.161611	0.2938	0.006	0.4207	0.0344	0.2489	0.0011	0.3565	0.0052	0.329975	0.0748696
P02765	FETUA	Alpha-2-HS-glycoprotein	44	+-											1.7219	0.0012	1.4454	0.0483	1.6596	0.0015	1.406	0.0568	1.55822	0.155958
P02647	APOA1	Apolipoprotein A-I	6	+-											2.8314	0.0196	2.208	0.0548	2.704	0.022	2.0512	0.0631	2.44865	0.377527
P02652	APOA2	Apolipoprotein A-II	5	-+																					0.4742	0.0015	0.5346	0.0032	0.4487	0.0011	0.5058	0.0021	0.490825	0.0373783
P04114	APOB	Apolipoprotein B-100	180	++/-+	0.2051	0	0.182	0	0.177	0	0.1556	0	0.179925	0.020317											1.5849	0	1.556	0	1.3428	0.0002	1.3305	0	1.45355	0.135592
P02649	APOE	Apolipoprotein E	11	+-											2.0137	0.0185	1.9409	0.0172	1.9055	0.0352	1.8535	0.0326	1.9284	0.0672477
P02749	APOH	Beta-2-glycoprotein 1	45	+-											1.9588	0.0003	1.6904	0.003	2.0324	0.0005	1.7539	0.0045	1.85887	0.162788
P00450	CERU	Ceruloplasmin	88	++	1.4997	0.0007	1.4588	0.0016	1.3677	0.0053	1.3305	0.0109	1.41417	0.0784588
P01024	CO3	Complement C3	51	+-/-+											0.3597	0	0.2377	0.0005	0.3342	0	0.2208	0.0005	0.2881	0.0690923	0.5808	0.0002	0.631	0.0166	0.5346	0.0002	0.5808	0.0038	0.5818	0.0393721
P00738	HPT	Haptoglobin	15	++/+-/-+	3.02	0	2.884	0	2.6792	0	2.5823	0	2.79137	0.197606	0.8395	0.162	0.7311	0.0351	0.7447	0.0435	0.6486	0.0082	0.740975	0.0782128	0.3908	0	0.413	0	0.3499	0	0.3698	0	0.380875	0.0271577
P19827	ITIH1	Inter-alpha-trypsin inhibitor heavy chain H1	39	-+																					1.4454	0.0421	1.4997	0.0108	1.3305	0.0374	1.3932	0.0095	1.4172	0.0723288
P19823	ITIH2	Inter-alpha-trypsin inhibitor heavy chain H2	39	+-											0.7516	0.0461	0.7112	0.0386	0.7798	0.0523	0.7379	0.0439	0.745125	0.0285621
P01042	KNG1	Kininogen-1	39	+-											1.4723	0.0039	1.4322	0.0142	1.3677	0.011	1.3305	0.0375	1.40067	0.0636025
P05155	IC1	Plasma protease C1 inhibitor	26	++/-+	1.803	0.0014	1.6596	0.0123	1.4454	0.0101	1.3305	0.0783	1.55963	0.211953											1.6293	0.0072	1.9055	0.001	1.3305	0.0482	1.5136	0.0033	1.59472	0.240951
P00747	PLMN	Plasminogen	18	++/-+	1.7061	0.0023	1.6444	0.0029	1.6904	0.0021	1.6144	0.0026	1.66383	0.0420855											0.6918	0.0187	0.6368	0.0115	0.6855	0.0208	0.631	0.0128	0.661275	0.0318027
P00734	THRB	Prothrombin	72	+-											1.5136	0.0016	1.5704	0.0029	1.5704	0.005	1.6293	0.0087	1.57092	0.0472382
P02753	RET4	Retinol-binding protein 4	25	++	1.6444	0.045	1.6596	0.0465	1.7219	0.0408	1.7219	0.0422	1.68695	0.0408311
P02766	TTHY	Transthyretin	4	++/+-	0.1977	0.0006	0.2704	0.0006	0.1995	0.0006	0.2489	0.0006	0.229125	0.0363311	2.2284	0.032	1.888	0.0459	2.1086	0.0351	1.7865	0.0513	2.00287	0.201704
P02774	VTDB	Vitamin D-binding protein	112	++/+-/-+	1.8707	0.0041	1.5417	0.0505	1.4997	0.0211	1.2474	0.185	1.53987	0.255998	3.6308	0	3.1333	0	2.9107	0	2.5119	0	3.04667	0.466612	2.3121	0.0001	2.466	0	1.8535	0.0006	1.977	0	2.15215	0.285164
P04004	VTNC	Vitronectin	31	+-											1.5849	0.0062	1.4191	0.075	1.803	0.0011	1.6293	0.0138	1.60908	0.157788
P25311	ZA2G	Zinc-alpha-2-glycoprotein	42	+-											2.1677	0.0001	1.9588	0.0004	1.6596	0.0032	1.4997	0.0174	1.82145	0.29915
