# Supplementary material for: Association of the serological status of rheumatoid arthritis patients with two circulating protein biomarkers: A useful tool for precision medicine strategies
Source: Front Med (Lausanne). 2022 Oct 28;9:963540. doi: 10.3389/fmed.2022.963540 (PMC9651940; doi:10.3389/fmed.2022.963540)
Supplement: Supplementary file 4 [file Table_3.xlsx]

## Sheet: Acquisition method
Supplementary Table S3. MRM Transitions analyzed in this work and settings for their analysis.
Q1 m/z	Q3 m/z	Dwell time	Compund name	DP (volts)	EP	CE (volts)	CXP
611.996	813.483	20	sp|P04114|APOB_HUMAN.ATFQTPDFIVPLTDLR.+3y7.light	75.7	10	30.9	15
611.996	714.414	20	sp|P04114|APOB_HUMAN.ATFQTPDFIVPLTDLR.+3y6.light	75.7	10	30.9	15		DP	Declustering Potential
611.996	617.362	20	sp|P04114|APOB_HUMAN.ATFQTPDFIVPLTDLR.+3y5.light	75.7	10	30.9	15		EP	Entrance Potential
615.332	823.491	20	sp|P04114|APOB_HUMAN.ATFQTPDFIVPLTDLR.+3y7.heavy	75.7	10	30.9	15		CE	Collision Energy
615.332	724.423	20	sp|P04114|APOB_HUMAN.ATFQTPDFIVPLTDLR.+3y6.heavy	75.7	10	30.9	15		CXP	Collision Cell Exit Potential
615.332	627.37	20	sp|P04114|APOB_HUMAN.ATFQTPDFIVPLTDLR.+3y5.heavy	75.7	10	30.9	15
523.306	835.467	20	sp|P04114|APOB_HUMAN.IPSVQINFK.+2y7.light	69.3	10	27.7	15
523.306	748.435	20	sp|P04114|APOB_HUMAN.IPSVQINFK.+2y6.light	69.3	10	27.7	15
523.306	649.367	20	sp|P04114|APOB_HUMAN.IPSVQINFK.+2y5.light	69.3	10	27.7	15
527.313	843.481	20	sp|P04114|APOB_HUMAN.IPSVQINFK.+2y7.heavy	69.3	10	27.7	15
527.313	756.449	20	sp|P04114|APOB_HUMAN.IPSVQINFK.+2y6.heavy	69.3	10	27.7	15
527.313	657.381	20	sp|P04114|APOB_HUMAN.IPSVQINFK.+2y5.heavy	69.3	10	27.7	15
808.948	1010.59	20	sp|P04114|APOB_HUMAN.TSSFALNLPTLPEVK.+2y9.light	90.1	10	38	15
808.948	896.545	20	sp|P04114|APOB_HUMAN.TSSFALNLPTLPEVK.+2y8.light	90.1	10	38	15
808.948	783.461	20	sp|P04114|APOB_HUMAN.TSSFALNLPTLPEVK.+2y7.light	90.1	10	38	15
812.955	1018.6	20	sp|P04114|APOB_HUMAN.TSSFALNLPTLPEVK.+2y9.heavy	90.1	10	38	15
812.955	904.559	20	sp|P04114|APOB_HUMAN.TSSFALNLPTLPEVK.+2y8.heavy	90.1	10	38	15
812.955	791.475	20	sp|P04114|APOB_HUMAN.TSSFALNLPTLPEVK.+2y7.heavy	90.1	10	38	15
913.992	1055.56	20	sp|P05155|IC1_HUMAN.GVTSVSQIFHSPDLAIR.+2y9.light	97.7	10	41.8	15
913.992	472.324	20	sp|P05155|IC1_HUMAN.GVTSVSQIFHSPDLAIR.+2y4.light	97.7	10	41.8	15
913.992	1143.58	20	sp|P05155|IC1_HUMAN.GVTSVSQIFHSPDLAIR.+2b11.light	97.7	10	41.8	15
918.996	1065.57	20	sp|P05155|IC1_HUMAN.GVTSVSQIFHSPDLAIR.+2y9.heavy	97.7	10	41.8	15
918.996	482.332	20	sp|P05155|IC1_HUMAN.GVTSVSQIFHSPDLAIR.+2y4.heavy	97.7	10	41.8	15
918.996	1143.58	20	sp|P05155|IC1_HUMAN.GVTSVSQIFHSPDLAIR.+2b11.heavy	97.7	10	41.8	15
797.395	777.451	20	sp|P05155|IC1_HUMAN.LEDMEQALSPSVFK.+2y7.light	89.2	10	37.6	15
797.395	664.366	20	sp|P05155|IC1_HUMAN.LEDMEQALSPSVFK.+2y6.light	89.2	10	37.6	15
797.395	577.334	20	sp|P05155|IC1_HUMAN.LEDMEQALSPSVFK.+2y5.light	89.2	10	37.6	15
801.402	785.465	20	sp|P05155|IC1_HUMAN.LEDMEQALSPSVFK.+2y7.heavy	89.2	10	37.6	15
801.402	672.381	20	sp|P05155|IC1_HUMAN.LEDMEQALSPSVFK.+2y6.heavy	89.2	10	37.6	15
801.402	585.349	20	sp|P05155|IC1_HUMAN.LEDMEQALSPSVFK.+2y5.heavy	89.2	10	37.6	15
544.763	773.397	20	sp|P00747|PLMN_HUMAN.WELC[CAM]DIPR.+2y6.light	70.8	10	28.5	15
544.763	660.313	20	sp|P00747|PLMN_HUMAN.WELC[CAM]DIPR.+2y5.light	70.8	10	28.5	15
544.763	500.283	20	sp|P00747|PLMN_HUMAN.WELC[CAM]DIPR.+2y4.light	70.8	10	28.5	15
549.767	783.406	20	sp|P00747|PLMN_HUMAN.WELC[CAM]DIPR.+2y6.heavy	70.8	10	28.5	15
549.767	670.322	20	sp|P00747|PLMN_HUMAN.WELC[CAM]DIPR.+2y5.heavy	70.8	10	28.5	15
549.767	510.291	20	sp|P00747|PLMN_HUMAN.WELC[CAM]DIPR.+2y4.heavy	70.8	10	28.5	15
885.964	1020.51	20	sp|P00747|PLMN_HUMAN.VIPAC[CAM]LPSPNYVVADR.+2y9.light	95.7	10	40.8	15
885.964	933.479	20	sp|P00747|PLMN_HUMAN.VIPAC[CAM]LPSPNYVVADR.+2y8.light	95.7	10	40.8	15
890.968	1030.52	20	sp|P00747|PLMN_HUMAN.VIPAC[CAM]LPSPNYVVADR.+2y9.heavy	95.7	10	40.8	15
890.968	943.487	20	sp|P00747|PLMN_HUMAN.VIPAC[CAM]LPSPNYVVADR.+2y8.heavy	95.7	10	40.8	15
570.817	812.488	20	sp|P00747|PLMN_HUMAN.EAQLPVIENK.+2y7.light	72.7	10	29.4	15
570.817	699.404	20	sp|P00747|PLMN_HUMAN.EAQLPVIENK.+2y6.light	72.7	10	29.4	15
570.817	329.146	20	sp|P00747|PLMN_HUMAN.EAQLPVIENK.+2b3.light	72.7	10	29.4	15
574.824	820.502	20	sp|P00747|PLMN_HUMAN.EAQLPVIENK.+2y7.heavy	72.7	10	29.4	15
574.824	707.418	20	sp|P00747|PLMN_HUMAN.EAQLPVIENK.+2y6.heavy	72.7	10	29.4	15
574.824	329.146	20	sp|P00747|PLMN_HUMAN.EAQLPVIENK.+2b3.heavy	72.7	10	29.4	15
599.816	849.483	20	sp|P02753|RET4_HUMAN.YWGVASFLQK.+2y8.light	74.8	10	30.5	15
599.816	693.393	20	sp|P02753|RET4_HUMAN.YWGVASFLQK.+2y6.light	74.8	10	30.5	15
599.816	622.356	20	sp|P02753|RET4_HUMAN.YWGVASFLQK.+2y5.light	74.8	10	30.5	15
603.823	857.497	20	sp|P02753|RET4_HUMAN.YWGVASFLQK.+2y8.heavy	74.8	10	30.5	15
603.823	701.407	20	sp|P02753|RET4_HUMAN.YWGVASFLQK.+2y6.heavy	74.8	10	30.5	15
603.823	630.37	20	sp|P02753|RET4_HUMAN.YWGVASFLQK.+2y5.heavy	74.8	10	30.5	15
1032.99	1178.55	20	sp|P02753|RET4_HUMAN.LLNLDGTC[CAM]ADSYSFVFSR.+2y10.light	106.4	10	46	15
1032.99	1107.51	20	sp|P02753|RET4_HUMAN.LLNLDGTC[CAM]ADSYSFVFSR.+2y9.light	106.4	10	46	15
1032.99	742.388	20	sp|P02753|RET4_HUMAN.LLNLDGTC[CAM]ADSYSFVFSR.+2y6.light	106.4	10	46	15
1037.99	1188.56	20	sp|P02753|RET4_HUMAN.LLNLDGTC[CAM]ADSYSFVFSR.+2y10.heavy	106.4	10	46	15
1037.99	1117.52	20	sp|P02753|RET4_HUMAN.LLNLDGTC[CAM]ADSYSFVFSR.+2y9.heavy	106.4	10	46	15
1037.99	752.397	20	sp|P02753|RET4_HUMAN.LLNLDGTC[CAM]ADSYSFVFSR.+2y6.heavy	106.4	10	46	15
458.232	752.394	20	sp|P02774|VTDB_HUMAN.YTFELSR.+2y6.light	64.5	10	25.4	15
458.232	651.346	20	sp|P02774|VTDB_HUMAN.YTFELSR.+2y5.light	64.5	10	25.4	15
458.232	504.278	20	sp|P02774|VTDB_HUMAN.YTFELSR.+2y4.light	64.5	10	25.4	15
463.236	762.402	20	sp|P02774|VTDB_HUMAN.YTFELSR.+2y6.heavy	64.5	10	25.4	15
463.236	661.354	20	sp|P02774|VTDB_HUMAN.YTFELSR.+2y5.heavy	64.5	10	25.4	15
463.236	514.286	20	sp|P02774|VTDB_HUMAN.YTFELSR.+2y4.heavy	64.5	10	25.4	15
418.91	590.326	20	sp|P02774|VTDB_HUMAN.HLSLLTTLSNR.+3y5.light	61.7	10	20.4	15
418.91	489.278	20	sp|P02774|VTDB_HUMAN.HLSLLTTLSNR.+3y4.light	61.7	10	20.4	15
418.91	376.194	20	sp|P02774|VTDB_HUMAN.HLSLLTTLSNR.+3y3.light	61.7	10	20.4	15
422.246	600.334	20	sp|P02774|VTDB_HUMAN.HLSLLTTLSNR.+3y5.heavy	61.7	10	20.4	15
422.246	499.286	20	sp|P02774|VTDB_HUMAN.HLSLLTTLSNR.+3y4.heavy	61.7	10	20.4	15
422.246	386.202	20	sp|P02774|VTDB_HUMAN.HLSLLTTLSNR.+3y3.heavy	61.7	10	20.4	15
400.25	700.424	20	sp|P02774|VTDB_HUMAN.VLEPTLK.+2y6.light	60.3	10	23.3	15
400.25	458.297	20	sp|P02774|VTDB_HUMAN.VLEPTLK.+2y4.light	60.3	10	23.3	15
404.257	708.438	20	sp|P02774|VTDB_HUMAN.VLEPTLK.+2y6.heavy	60.3	10	23.3	15
404.257	466.312	20	sp|P02774|VTDB_HUMAN.VLEPTLK.+2y4.heavy	60.3	10	23.3	15
584.99	982.62	20	sp|P02763|A1AG1_HUMAN.YVGGQEHFAHLLILR.+3y8.light	73.8	10	29.4	15
584.99	835.551	20	sp|P02763|A1AG1_HUMAN.YVGGQEHFAHLLILR.+3y7.light	73.8	10	29.4	15
584.99	764.514	20	sp|P02763|A1AG1_HUMAN.YVGGQEHFAHLLILR.+3y6.light	73.8	10	29.4	15
588.326	992.628	20	sp|P02763|A1AG1_HUMAN.YVGGQEHFAHLLILR.+3y8.heavy	73.8	10	29.4	15
588.326	845.56	20	sp|P02763|A1AG1_HUMAN.YVGGQEHFAHLLILR.+3y7.heavy	73.8	10	29.4	15
588.326	774.522	20	sp|P02763|A1AG1_HUMAN.YVGGQEHFAHLLILR.+3y6.heavy	73.8	10	29.4	15
871.906	1186.56	20	sp|P02763|A1AG1_HUMAN.EQLGEFYEALDC[CAM]LR.+2y9.light	94.7	10	40.2	15
871.906	1039.49	20	sp|P02763|A1AG1_HUMAN.EQLGEFYEALDC[CAM]LR.+2y8.light	94.7	10	40.2	15
871.906	876.424	20	sp|P02763|A1AG1_HUMAN.EQLGEFYEALDC[CAM]LR.+2y7.light	94.7	10	40.2	15
876.91	1196.56	20	sp|P02763|A1AG1_HUMAN.EQLGEFYEALDC[CAM]LR.+2y9.heavy	94.7	10	40.2	15
876.91	1049.5	20	sp|P02763|A1AG1_HUMAN.EQLGEFYEALDC[CAM]LR.+2y8.heavy	94.7	10	40.2	15
876.91	886.433	20	sp|P02763|A1AG1_HUMAN.EQLGEFYEALDC[CAM]LR.+2y7.heavy	94.7	10	40.2	15
556.767	910.467	20	sp|P02763|A1AG1_HUMAN.SDVVYTDWK.+2y7.light	71.7	10	28.9	15
556.767	811.398	20	sp|P02763|A1AG1_HUMAN.SDVVYTDWK.+2y6.light	71.7	10	28.9	15
556.767	401.203	20	sp|P02763|A1AG1_HUMAN.SDVVYTDWK.+2b4.light	71.7	10	28.9	15
560.774	918.481	20	sp|P02763|A1AG1_HUMAN.SDVVYTDWK.+2y7.heavy	71.7	10	28.9	15
560.774	819.413	20	sp|P02763|A1AG1_HUMAN.SDVVYTDWK.+2y6.heavy	71.7	10	28.9	15
560.774	401.203	20	sp|P02763|A1AG1_HUMAN.SDVVYTDWK.+2b4.heavy	71.7	10	28.9	15
412.24	798.498	20	sp|P19652|A1AG2_HUMAN.EHVAHLLFLR.+3y6.light	61.2	10	20	15
412.24	661.44	20	sp|P19652|A1AG2_HUMAN.EHVAHLLFLR.+3y5.light	61.2	10	20	15
412.24	548.355	20	sp|P19652|A1AG2_HUMAN.EHVAHLLFLR.+3y4.light	61.2	10	20	15
415.576	808.507	20	sp|P19652|A1AG2_HUMAN.EHVAHLLFLR.+3y6.heavy	61.2	10	20	15
415.576	671.448	20	sp|P19652|A1AG2_HUMAN.EHVAHLLFLR.+3y5.heavy	61.2	10	20	15
415.576	558.364	20	sp|P19652|A1AG2_HUMAN.EHVAHLLFLR.+3y4.heavy	61.2	10	20	15
704.996	1046.51	20	sp|P19652|A1AG2_HUMAN.EQLGEFYEALDC[CAM]LC[CAM]IPR.+3y8.light	82.5	10	35.9	15
704.996	933.428	20	sp|P19652|A1AG2_HUMAN.EQLGEFYEALDC[CAM]LC[CAM]IPR.+3y7.light	82.5	10	35.9	15
704.996	818.401	20	sp|P19652|A1AG2_HUMAN.EQLGEFYEALDC[CAM]LC[CAM]IPR.+3y6.light	82.5	10	35.9	15
708.332	1056.52	20	sp|P19652|A1AG2_HUMAN.EQLGEFYEALDC[CAM]LC[CAM]IPR.+3y8.heavy	82.5	10	35.9	15
708.332	943.436	20	sp|P19652|A1AG2_HUMAN.EQLGEFYEALDC[CAM]LC[CAM]IPR.+3y7.heavy	82.5	10	35.9	15
708.332	828.409	20	sp|P19652|A1AG2_HUMAN.EQLGEFYEALDC[CAM]LC[CAM]IPR.+3y6.heavy	82.5	10	35.9	15
572.753	942.439	20	sp|P19652|A1AG2_HUMAN.SDVMYTDWK.+2y7.light	72.9	10	29.5	15
572.753	843.371	20	sp|P19652|A1AG2_HUMAN.SDVMYTDWK.+2y6.light	72.9	10	29.5	15
572.753	712.33	20	sp|P19652|A1AG2_HUMAN.SDVMYTDWK.+2y5.light	72.9	10	29.5	15
576.76	950.453	20	sp|P19652|A1AG2_HUMAN.SDVMYTDWK.+2y7.heavy	72.9	10	29.5	15
576.76	851.385	20	sp|P19652|A1AG2_HUMAN.SDVMYTDWK.+2y6.heavy	72.9	10	29.5	15
576.76	720.344	20	sp|P19652|A1AG2_HUMAN.SDVMYTDWK.+2y5.heavy	72.9	10	29.5	15
531.298	819.461	20	sp|P01011|AACT_HUMAN.EIGELYLPK.+2y7.light	69.8	10	28	15
531.298	633.397	20	sp|P01011|AACT_HUMAN.EIGELYLPK.+2y5.light	69.8	10	28	15
531.298	520.313	20	sp|P01011|AACT_HUMAN.EIGELYLPK.+2y4.light	69.8	10	28	15
535.305	827.475	20	sp|P01011|AACT_HUMAN.EIGELYLPK.+2y7.heavy	69.8	10	28	15
535.305	641.411	20	sp|P01011|AACT_HUMAN.EIGELYLPK.+2y5.heavy	69.8	10	28	15
535.305	528.327	20	sp|P01011|AACT_HUMAN.EIGELYLPK.+2y4.heavy	69.8	10	28	15
954.483	1134.56	20	sp|P01011|AACT_HUMAN.AVLDVFEEGTEASAATAVK.+2y12.light	100.7	10	43.2	15
954.483	1005.52	20	sp|P01011|AACT_HUMAN.AVLDVFEEGTEASAATAVK.+2y11.light	100.7	10	43.2	15
954.483	718.409	20	sp|P01011|AACT_HUMAN.AVLDVFEEGTEASAATAVK.+2y8.light	100.7	10	43.2	15
958.491	1142.58	20	sp|P01011|AACT_HUMAN.AVLDVFEEGTEASAATAVK.+2y12.heavy	100.7	10	43.2	15
958.491	1013.54	20	sp|P01011|AACT_HUMAN.AVLDVFEEGTEASAATAVK.+2y11.heavy	100.7	10	43.2	15
958.491	726.424	20	sp|P01011|AACT_HUMAN.AVLDVFEEGTEASAATAVK.+2y8.heavy	100.7	10	43.2	15
490.751	824.405	20	sp|P00738|HPT_HUMAN.VGYVSGWGR.+2y7.light	66.9	10	26.5	15
490.751	661.342	20	sp|P00738|HPT_HUMAN.VGYVSGWGR.+2y6.light	66.9	10	26.5	15
490.751	562.273	20	sp|P00738|HPT_HUMAN.VGYVSGWGR.+2y5.light	66.9	10	26.5	15
495.755	834.413	20	sp|P00738|HPT_HUMAN.VGYVSGWGR.+2y7.heavy	66.9	10	26.5	15
495.755	671.35	20	sp|P00738|HPT_HUMAN.VGYVSGWGR.+2y6.heavy	66.9	10	26.5	15
495.755	572.281	20	sp|P00738|HPT_HUMAN.VGYVSGWGR.+2y5.heavy	66.9	10	26.5	15
602.322	916.489	20	sp|P00738|HPT_HUMAN.VTSIQDWVQK.+2y7.light	75	10	30.5	15
602.322	803.405	20	sp|P00738|HPT_HUMAN.VTSIQDWVQK.+2y6.light	75	10	30.5	15
602.322	675.346	20	sp|P00738|HPT_HUMAN.VTSIQDWVQK.+2y5.light	75	10	30.5	15
606.329	924.503	20	sp|P00738|HPT_HUMAN.VTSIQDWVQK.+2y7.heavy	75	10	30.5	15
606.329	811.419	20	sp|P00738|HPT_HUMAN.VTSIQDWVQK.+2y6.heavy	75	10	30.5	15
606.329	683.36	20	sp|P00738|HPT_HUMAN.VTSIQDWVQK.+2y5.heavy	75	10	30.5	15
795.917	1148.58	20	sp|P43652|AFAM_HUMAN.ESLLNHFLYEVAR.+2y9.light	89.1	10	37.5	15
795.917	1034.54	20	sp|P43652|AFAM_HUMAN.ESLLNHFLYEVAR.+2y8.light	89.1	10	37.5	15
795.917	897.483	20	sp|P43652|AFAM_HUMAN.ESLLNHFLYEVAR.+2y7.light	89.1	10	37.5	15
800.922	1158.59	20	sp|P43652|AFAM_HUMAN.ESLLNHFLYEVAR.+2y9.heavy	89.1	10	37.5	15
800.922	1044.55	20	sp|P43652|AFAM_HUMAN.ESLLNHFLYEVAR.+2y8.heavy	89.1	10	37.5	15
800.922	907.491	20	sp|P43652|AFAM_HUMAN.ESLLNHFLYEVAR.+2y7.heavy	89.1	10	37.5	15
563.756	825.414	20	sp|P43652|AFAM_HUMAN.DADPDTFFAK.+2y7.light	72.2	10	29.2	15
563.756	728.361	20	sp|P43652|AFAM_HUMAN.DADPDTFFAK.+2y6.light	72.2	10	29.2	15
563.756	613.334	20	sp|P43652|AFAM_HUMAN.DADPDTFFAK.+2y5.light	72.2	10	29.2	15
567.763	833.428	20	sp|P43652|AFAM_HUMAN.DADPDTFFAK.+2y7.heavy	72.2	10	29.2	15
567.763	736.376	20	sp|P43652|AFAM_HUMAN.DADPDTFFAK.+2y6.heavy	72.2	10	29.2	15
567.763	621.349	20	sp|P43652|AFAM_HUMAN.DADPDTFFAK.+2y5.heavy	72.2	10	29.2	15
475.224	802.373	20	sp|P43652|AFAM_HUMAN.FTFEYSR.+2y6.light	65.8	10	26	15
475.224	701.325	20	sp|P43652|AFAM_HUMAN.FTFEYSR.+2y5.light	65.8	10	26	15
475.224	554.257	20	sp|P43652|AFAM_HUMAN.FTFEYSR.+2y4.light	65.8	10	26	15
480.228	812.381	20	sp|P43652|AFAM_HUMAN.FTFEYSR.+2y6.heavy	65.8	10	26	15
480.228	711.334	20	sp|P43652|AFAM_HUMAN.FTFEYSR.+2y5.heavy	65.8	10	26	15
480.228	564.265	20	sp|P43652|AFAM_HUMAN.FTFEYSR.+2y4.heavy	65.8	10	26	15
830.885	1224.56	20	sp|P02765|FETUA_HUMAN.EHAVEGDC[CAM]DFQLLK.+2y10.light	91.7	10	38.8	15
830.885	1095.51	20	sp|P02765|FETUA_HUMAN.EHAVEGDC[CAM]DFQLLK.+2y9.light	91.7	10	38.8	15
830.885	923.466	20	sp|P02765|FETUA_HUMAN.EHAVEGDC[CAM]DFQLLK.+2y7.light	91.7	10	38.8	15
834.893	1232.57	20	sp|P02765|FETUA_HUMAN.EHAVEGDC[CAM]DFQLLK.+2y10.heavy	91.7	10	38.8	15
834.893	1103.53	20	sp|P02765|FETUA_HUMAN.EHAVEGDC[CAM]DFQLLK.+2y9.heavy	91.7	10	38.8	15
834.893	931.48	20	sp|P02765|FETUA_HUMAN.EHAVEGDC[CAM]DFQLLK.+2y7.heavy	91.7	10	38.8	15
407.229	579.35	20	sp|P02765|FETUA_HUMAN.FSVVYAK.+2y5.light	60.8	10	23.5	15
407.229	480.282	20	sp|P02765|FETUA_HUMAN.FSVVYAK.+2y4.light	60.8	10	23.5	15
407.229	381.213	20	sp|P02765|FETUA_HUMAN.FSVVYAK.+2y3.light	60.8	10	23.5	15
411.236	587.364	20	sp|P02765|FETUA_HUMAN.FSVVYAK.+2y5.heavy	60.8	10	23.5	15
411.236	488.296	20	sp|P02765|FETUA_HUMAN.FSVVYAK.+2y4.heavy	60.8	10	23.5	15
411.236	389.227	20	sp|P02765|FETUA_HUMAN.FSVVYAK.+2y3.heavy	60.8	10	23.5	15
937.943	1140.58	20	sp|P01042|KNG1_HUMAN.YNSQNQSNNQFVLYR.+2y9.light	99.5	10	42.6	15
937.943	1053.55	20	sp|P01042|KNG1_HUMAN.YNSQNQSNNQFVLYR.+2y8.light	99.5	10	42.6	15
937.943	825.462	20	sp|P01042|KNG1_HUMAN.YNSQNQSNNQFVLYR.+2y6.light	99.5	10	42.6	15
942.947	1150.59	20	sp|P01042|KNG1_HUMAN.YNSQNQSNNQFVLYR.+2y9.heavy	99.5	10	42.6	15
942.947	1063.56	20	sp|P01042|KNG1_HUMAN.YNSQNQSNNQFVLYR.+2y8.heavy	99.5	10	42.6	15
942.947	835.47	20	sp|P01042|KNG1_HUMAN.YNSQNQSNNQFVLYR.+2y6.heavy	99.5	10	42.6	15
626.298	907.42	20	sp|P01042|KNG1_HUMAN.TVGSDTFYSFK.+2y7.light	76.8	10	31.4	15
626.298	691.345	20	sp|P01042|KNG1_HUMAN.TVGSDTFYSFK.+2y5.light	76.8	10	31.4	15
630.305	915.434	20	sp|P01042|KNG1_HUMAN.TVGSDTFYSFK.+2y7.heavy	76.8	10	31.4	15
630.305	699.359	20	sp|P01042|KNG1_HUMAN.TVGSDTFYSFK.+2y5.heavy	76.8	10	31.4	15
515.771	720.404	20	sp|P01042|KNG1_HUMAN.YFIDFVAR.+2y6.light	68.7	10	27.4	15
515.771	607.32	20	sp|P01042|KNG1_HUMAN.YFIDFVAR.+2y5.light	68.7	10	27.4	15
515.771	492.293	20	sp|P01042|KNG1_HUMAN.YFIDFVAR.+2y4.light	68.7	10	27.4	15
520.776	730.412	20	sp|P01042|KNG1_HUMAN.YFIDFVAR.+2y6.heavy	68.7	10	27.4	15
520.776	617.328	20	sp|P01042|KNG1_HUMAN.YFIDFVAR.+2y5.heavy	68.7	10	27.4	15
520.776	502.301	20	sp|P01042|KNG1_HUMAN.YFIDFVAR.+2y4.heavy	68.7	10	27.4	15
