# Supplementary material for: Association of the serological status of rheumatoid arthritis patients with two circulating protein biomarkers: A useful tool for precision medicine strategies
Source: Front Med (Lausanne). 2022 Oct 28;9:963540. doi: 10.3389/fmed.2022.963540 (PMC9651940; doi:10.3389/fmed.2022.963540)
Supplement: Supplementary file 5 [file Table_4.xlsx]

## Sheet: Peak area ratio
Supplementary Table S4. Results from the MRM analysis of the verification phase. A) Mean, standard deviation and coefficient of variation (CV) for the peak area ratio of the light (or endogenous) and the heavy peptide.
			Sample ID	156					158					159					160					162					165					167					169					170					176
Acc nº	Gene	Protein name	Peptide	1	2	MEAN	STD DEV	CV %	1	2	MEAN	STD DEV	CV %	1	2	MEAN	STD DEV	CV %	1	2	MEAN	STD DEV	CV %	1	2	MEAN	STD DEV	CV %	1	2	MEAN	STD DEV	CV %	1	2	MEAN	STD DEV	CV %	1	2	MEAN	STD DEV	CV %	1	2	MEAN	STD DEV	CV %	1
P04114	APOB	Apolipoprotein B-100	ATFQTPDFIVPLTDLR	0.3182	0.3445	0.33135	0.0185969	5.61247	0.2885	0.3072	0.29785	0.0132229	4.43945	0.3207	0.2781	0.2994	0.0301227	10.061	0.2902	0.3259	0.30805	0.0252437	8.19468	0.4246	0.5997	0.51215	0.123814	24.1754	0.4264	0.4538	0.4401	0.0193747	4.40235	0.5153	0.504	0.50965	0.00799031	1.5678	0.2486	0.3242	0.2864	0.0534573	18.6652	0.7329	0.7091	0.721	0.0168291	2.33414	0.4858
P04114	APOB		IPSVQINFK	0.9824	1.1488	1.0656	0.117663	11.0419	1.0713	1.0629	1.0671	0.0059397	0.55662	1.2412	1.4942	1.3677	0.178898	13.0802	1.5254	1.4856	1.5055	0.0281428	1.86934	1.2233	1.3407	1.282	0.0830143	6.47538	1.6232	1.6574	1.6403	0.0241831	1.47431	1.9691	2.2765	2.1228	0.217365	10.2395	1.2269	1.2904	1.25865	0.0449013	3.56742	2.9083	3.0431	2.9757	0.095318	3.20321	2.0938
P04114	APOB		TSSFALNLPTLPEVK	0.2693	0.2706	0.26995	0.000919239	0.340522	0.2495	0.237	0.24325	0.00883883	3.63364	0.216	0.2238	0.2199	0.00551543	2.50816	0.3083	0.231	0.26965	0.0546594	20.2705	0.3559	0.3405	0.3482	0.0108894	3.12735	0.2465	0.2435	0.245	0.00212132	0.865845	0.3437	0.28	0.31185	0.0450427	14.4437	0.1575	0.1709	0.1642	0.00947523	5.77054	0.4467	0.3581	0.4024	0.0626497	15.569	0.2894
P05155	IC1	Plasma protease C1 inhibitor	GVTSVSQIFHSPDLAIR	0.5018	0.4717	0.48675	0.0212839	4.37266	0.3522	0.4378	0.395	0.0605283	15.3236	0.3349	0.351	0.34295	0.0113844	3.31956	0.5055	0.4018	0.45365	0.073327	16.1638	0.8121	0.7882	0.80015	0.0168999	2.11209	0.4698	0.4302	0.45	0.0280014	6.22254	0.7292	0.7348	0.732	0.0039598	0.540956	0.4725	0.4934	0.48295	0.0147785	3.06005	0.6438	0.5318	0.5878	0.079196	13.4733	0.9323
P05155	IC1		LEDMEQALSPSVFK	0.3407	0.3952	0.36795	0.0385373	10.4735	0.2774	0.2585	0.26795	0.0133643	4.98762	0.2535	0.2141	0.2338	0.02786	11.9162	0.3894	0.3913	0.39035	0.0013435	0.344179	0.5119	0.5557	0.5338	0.0309713	5.80204	0.3326	0.3387	0.33565	0.00431335	1.28507	0.582	0.5856	0.5838	0.00254558	0.436037	0.3748	0.4063	0.39055	0.0222739	5.7032	0.4315	0.446	0.43875	0.010253	2.33688	0.8215
P00747	PLMN	Plasminogen	WELC[CAM]DIPR	0.6381	0.6554	0.64675	0.0122329	1.89145	0.5693	0.6537	0.6115	0.0596798	9.75958	0.738	0.7711	0.75455	0.0234052	3.10188	0.7426	0.7822	0.7624	0.0280014	3.6728	0.8852	0.8468	0.866	0.0271529	3.13544	0.673	0.7133	0.69315	0.0284964	4.11115	0.9716	0.7744	0.873	0.139441	15.9727	0.6555	0.7056	0.68055	0.035426	5.2055	0.8852	0.8111	0.84815	0.0523966	6.17775	0.9802
P00747	PLMN		VIPAC[CAM]LPSPNYVVADR	0.1413	0.1436	0.14245	0.00162635	1.1417	0.1364	0.1275	0.13195	0.00629325	4.76942	0.1595	0.1739	0.1667	0.0101823	6.10818	0.1291	0.1657	0.1474	0.0258801	17.5577	0.1954	0.1649	0.18015	0.0215668	11.9716	0.1352	0.1377	0.13645	0.00176777	1.29554	0.1602	0.1738	0.167	0.00961665	5.75847	0.1201	0.1426	0.13135	0.0159099	12.1126	0.1606	0.1637	0.16215	0.00219203	1.35185	0.1598
P00747	PLMN		EAQLPVIENK	0.2685	0.2338	0.25115	0.0245366	9.7697	0.2863	0.237	0.26165	0.0348604	13.3233	0.3151	0.3212	0.31815	0.00431335	1.35576	0.2805	0.2706	0.27555	0.00700036	2.5405	0.3178	0.3411	0.32945	0.0164756	5.00094	0.2571	0.264	0.26055	0.00487904	1.87259	0.3105	0.3243	0.3174	0.00975807	3.07438	0.2492	0.2767	0.26295	0.0194454	7.39511	0.3023	0.3065	0.3044	0.00296985	0.97564	0.3328
P02753	RET4	Retinol-binding protein 4	YWGVASFLQK	0.3466	0.358	0.3523	0.00806102	2.28811	0.2318	0.2466	0.2392	0.0104652	4.37508	0.4147	0.3923	0.4035	0.0158392	3.92545	0.3483	0.3839	0.3661	0.025173	6.87599	0.6846	0.7493	0.71695	0.0457498	6.38117	0.4085	0.3817	0.3951	0.0189505	4.79637	0.5897	0.5708	0.58025	0.0133643	2.3032	0.3472	0.3422	0.3447	0.00353553	1.02568	0.3952	0.3439	0.36955	0.0362746	9.81588	0.5172
P02753	RET4		LLNLDGTC[CAM]ADSYSFVFSR	0.7997	0.9043	0.852	0.0739634	8.68115	1.2306	0.9947	1.11265	0.166806	14.9918	1.1445	0.9292	1.03685	0.15224	14.6829	1.3129	1.0972	1.20505	0.152523	12.657	1.9649	1.9348	1.94985	0.0212839	1.09157	1.0147	1.1678	1.09125	0.108258	9.92055	1.6661	2.1657	1.9159	0.353271	18.4389	0.9449	1.2916	1.11825	0.245154	21.923	1.1568	1.2441	1.20045	0.0617304	5.14227	1.5256
P02774	VTDB	Vitamin D-binding protein	YTFELSR	0.526	0.5109	0.51845	0.0106773	2.05947	0.516	0.5016	0.5088	0.0101823	2.00125	0.7238	0.7302	0.727	0.00452548	0.622487	0.5989	0.5973	0.5981	0.00113137	0.189161	0.6434	0.6781	0.66075	0.0245366	3.71345	0.6273	0.6355	0.6314	0.00579828	0.91832	0.8681	0.8497	0.8589	0.0130108	1.51482	0.6629	0.6583	0.6606	0.00325269	0.492384	0.8144	0.7782	0.7963	0.0255973	3.21453	0.7961
P02774	VTDB		HLSLLTTLSNR	0.6035	0.6601	0.6318	0.0400222	6.33464	0.5	0.5704	0.5352	0.0497803	9.30126	0.6218	0.7419	0.68185	0.0849235	12.4549	0.5403	0.5964	0.56835	0.0396687	6.97962	0.6973	0.6312	0.66425	0.0467398	7.03647	0.5907	0.636	0.61335	0.0320319	5.22246	0.703	0.7574	0.7302	0.0384666	5.26796	0.5937	0.5879	0.5908	0.00410122	0.694181	0.681	0.6888	0.6849	0.00551543	0.80529	0.6097
P02774	VTDB		VLEPTLK	0.5502	0.542	0.5461	0.00579828	1.06176	0.4453	0.4856	0.46545	0.0284964	6.12233	0.6214	0.5989	0.61015	0.0159099	2.60754	0.519	0.5121	0.51555	0.00487904	0.946375	0.6271	0.5823	0.6047	0.0316784	5.23869	0.5346	0.4997	0.51715	0.024678	4.77193	0.7111	0.7098	0.71045	0.000919239	0.129388	0.564	0.5923	0.57815	0.0200111	3.46123	0.7268	0.6988	0.7128	0.019799	2.77764	0.6712
P02763	A1AG1	Alpha-1-acid glycoprotein 1	YVGGQEHFAHLLILR	0.8664	1.008	0.9372	0.100126	10.6836	0.9542	0.9193	0.93675	0.024678	2.63443	0.8516	0.9628	0.9072	0.0786303	8.66736	1.581	1.5267	1.55385	0.0383959	2.47102	1.3293	1.3959	1.3626	0.0470933	3.45614	1.3703	1.2173	1.2938	0.108187	8.36198	1.6792	1.6117	1.64545	0.0477297	2.90071	1.2129	1.2669	1.2399	0.0381838	3.07958	0.9217	0.9551	0.9384	0.0236174	2.51677	1.4314
P02763	A1AG1		EQLGEFYEALDC[CAM]LR	0.9943	0.9792	0.98675	0.0106773	1.08207	1.025	0.8296	0.9273	0.138169	14.9001	0.9669	0.9615	0.9642	0.00381838	0.396015	1.4013	1.3098	1.35555	0.0647003	4.77299	1.159	1.1296	1.1443	0.0207889	1.81674	1.1655	1.198	1.18175	0.022981	1.94466	1.7521	1.6563	1.7042	0.0677408	3.97493	1.1931	1.1802	1.18665	0.00912168	0.768691	1.1543	0.9536	1.05395	0.141916	13.4652	1.8722
P02763	A1AG1		SDVVYTDWK	1.9804	1.8838	1.9321	0.0683065	3.53535	1.7545	1.7003	1.7274	0.0383252	2.21866	2.5011	2.428	2.46455	0.0516895	2.09732	3.4296	3.2195	3.32455	0.148563	4.46867	2.1861	2.1508	2.16845	0.0249609	1.15109	3.0059	2.8116	2.90875	0.137391	4.72336	1.6857	1.6862	1.68595	0.000353553	0.0209706	2.7542	2.705	2.7296	0.0347897	1.27453	2.2165	2.1024	2.15945	0.0806809	3.73618	4.5171
P19652	A1AG2	Alpha-1-acid glycoprotein 2	EHVAHLLFLR	0.4518	0.4831	0.46745	0.0221324	4.73472	0.3122	0.3098	0.311	0.00169706	0.545677	0.3625	0.3474	0.35495	0.0106773	3.00812	0.72	0.6664	0.6932	0.0379009	5.46753	0.4819	0.4223	0.4521	0.0421436	9.32174	0.6728	0.5756	0.6242	0.0687308	11.011	0.6333	0.6152	0.62425	0.0127986	2.05024	0.4173	0.3816	0.39945	0.0252437	6.31962	0.3262	0.3197	0.32295	0.00459619	1.42319	0.725
P19652	A1AG2		EQLGEFYEALDC[CAM]LC[CAM]IPR	8.5036	7.6714	8.0875	0.588454	7.2761	5.4025	5.0269	5.2147	0.265589	5.09309	3.575	4.3025	3.93875	0.51442	13.0605	8.2981	8.7514	8.52475	0.320532	3.76001	4.1242	5.4284	4.7763	0.922209	19.308	5.7897	6.36	6.07485	0.403263	6.63824	10.0748	10.3051	10.1899	0.162847	1.59811	6.6557	6.0059	6.3308	0.459478	7.25782	5.3577	3.8572	4.60745	1.06101	23.0282	11.0406
P19652	A1AG2		SDVMYTDWK	0.7144	0.7341	0.72425	0.01393	1.92337	0.5117	0.5064	0.50905	0.00374767	0.736208	0.7157	0.7197	0.7177	0.00282843	0.394096	1.3867	1.3423	1.3645	0.0313955	2.30088	0.7162	0.7089	0.71255	0.00516188	0.724423	1.1842	1.1367	1.16045	0.0335876	2.89436	3.48	3.4745	3.47725	0.00388909	0.111844	0.7738	0.7343	0.75405	0.0279307	3.70409	0.637	0.6268	0.6319	0.00721249	1.1414	1.7863
P01011	AACT	Alpha-1-antichymotrypsin	EIGELYLPK	0.1946	0.2099	0.20225	0.0108187	5.34919	0.1706	0.1545	0.16255	0.0113844	7.00364	0.1809	0.173	0.17695	0.00558614	3.15691	0.278	0.3156	0.2968	0.0265872	8.95796	0.2981	0.329	0.31355	0.0218496	6.96846	0.225	0.2236	0.2243	0.000989949	0.441351	0.2971	0.278	0.28755	0.0135057	4.69683	0.2759	0.2775	0.2767	0.00113137	0.40888	0.1909	0.2	0.19545	0.00643467	3.29223	0.4239
P01011	AACT		AVLDVFEEGTEASAATAVK	4.163	4.1756	4.1693	0.00890955	0.213694	3.9717	3.9294	3.95055	0.0299106	0.757125	4.7478	4.1297	4.43875	0.437063	9.84653	6.7671	7.0934	6.93025	0.230729	3.3293	6.3776	6.7532	6.5654	0.265589	4.04529	4.8949	4.6209	4.7579	0.193747	4.07212	5.7074	6.0463	5.87685	0.239638	4.07767	5.2999	5.8037	5.5518	0.35624	6.41666	4.0741	3.4944	3.78425	0.40991	10.832	9.0737
P00738	HPT	Haptoglobin	VGYVSGWGR	2.2087	2.146	2.17735	0.0443356	2.03622	1.7163	1.6453	1.6808	0.0502046	2.98695	2.1402	2.2152	2.1777	0.053033	2.43528	2.5099	2.5951	2.5525	0.0602455	2.36025	2.2607	2.25	2.25535	0.00756604	0.335471	2.4956	2.4763	2.48595	0.0136472	0.548972	3.1779	3.1573	3.1676	0.0145664	0.459856	1.4611	1.556	1.50855	0.0671044	4.44827	2.5281	2.4274	2.47775	0.0712057	2.8738	3.564
P00738	HPT		VTSIQDWVQK	2.5126	2.3709	2.44175	0.100197	4.10349	1.6386	1.6725	1.65555	0.0239709	1.44791	2.3509	2.4373	2.3941	0.061094	2.55186	2.8837	3.0234	2.95355	0.0987828	3.34455	2.2745	2.4401	2.3573	0.117097	4.96742	2.8087	2.7158	2.76225	0.0656902	2.37814	3.5862	3.5	3.5431	0.0609526	1.72032	1.541	1.4688	1.5049	0.0510531	3.39246	2.6778	2.5506	2.6142	0.089944	3.44059	3.8287
P43652	AFM	Afamin	ESLLNHFLYEVAR	0.1511	0.193	0.17205	0.0296278	17.2204	0.1487	0.1281	0.1384	0.0145664	10.5249	0.201	0.2478	0.2244	0.0330926	14.7471	0.1726	0.1716	0.1721	0.000707107	0.41087	0.3121	0.2723	0.2922	0.0281428	9.63137	0.207	0.1902	0.1986	0.0118794	5.98157	0.1645	0.1629	0.1637	0.00113137	0.691125	0.226	0.2198	0.2229	0.00438406	1.96683	0.2048	0.1987	0.20175	0.00431335	2.13797	0.2682
P43652	AFM		DADPDTFFAK	0.3631	0.3682	0.36565	0.00360624	0.986256	0.2719	0.2803	0.2761	0.0059397	2.15128	0.4172	0.457	0.4371	0.0281428	6.43854	0.4088	0.364	0.3864	0.0316784	8.19834	0.5784	0.59	0.5842	0.00820244	1.40405	0.5506	0.5899	0.57025	0.0277893	4.87318	0.3315	0.361	0.34625	0.0208597	6.02445	0.4346	0.4336	0.4341	0.000707107	0.16289	0.4456	0.4031	0.42435	0.030052	7.0819	0.5725
P43652	AFM		FTFEYSR	0.3681	0.3381	0.3531	0.0212132	6.0077	0.3498	0.3411	0.34545	0.00615183	1.78082	0.6384	0.6425	0.64045	0.00289914	0.452672	0.5559	0.5524	0.55415	0.00247487	0.446607	0.8404	0.9183	0.87935	0.0550836	6.26413	0.7892	0.7897	0.78945	0.000353553	0.0447848	0.4726	0.516	0.4943	0.0306884	6.20846	0.6965	0.6409	0.6687	0.0393151	5.87934	0.632	0.6174	0.6247	0.0103238	1.65259	0.7946
P02765	FETUA	Alpha-2-HS-glycoprotein	EHAVEGDCDFQLLK	1.6487	1.7989	1.7238	0.106207	6.16124	1.6459	1.5658	1.60585	0.0566393	3.52706	1.5398	1.3642	1.452	0.124168	8.55151	1.3296	1.3708	1.3502	0.0291328	2.15767	2.1254	2.1405	2.13295	0.0106773	0.500589	2.2567	2.1583	2.2075	0.0695793	3.15195	1.3568	1.6071	1.48195	0.176989	11.943	1.7487	1.7077	1.7282	0.0289914	1.67755	1.7658	1.9659	1.86585	0.141492	7.58325	1.0912
P02765	FETUA		FSVVYAK	0.24	0.2629	0.25145	0.0161927	6.43975	0.4025	0.4182	0.41035	0.0111016	2.70539	0.3524	0.3645	0.35845	0.00855599	2.38694	0.3209	0.3152	0.31805	0.00403051	1.26726	0.5156	0.5335	0.52455	0.0126572	2.41297	0.4894	0.5043	0.49685	0.0105359	2.12054	0.3594	0.3559	0.35765	0.00247487	0.691982	0.4112	0.4192	0.4152	0.00565685	1.36244	0.4805	0.4807	0.4806	0.000141421	0.029426	0.3253
P01042	KNG1	Kininogen-1	YNSQNQSNNQFVLYR	4.8873	3.2608	4.07405	1.15011	28.2301	5.0532	3.7585	4.40585	0.915491	20.779	3.8948	3.916	3.9054	0.0149907	0.383845	3.7403	4.6962	4.21825	0.675923	16.0238	6.203	5.4128	5.8079	0.558756	9.62062	4.9886	5.0813	5.03495	0.0655488	1.30188	4.4108	4.9706	4.6907	0.395838	8.43879	4.4273	4.7031	4.5652	0.19502	4.27188	3.6376	4.2234	3.9305	0.414223	10.5387	4.1945
P01042	KNG1		TVGSDTFYSFK	0.4408	0.4174	0.4291	0.0165463	3.85605	0.4458	0.4066	0.4262	0.0277186	6.50366	0.4779	0.4898	0.48385	0.00841457	1.73909	0.4495	0.4748	0.46215	0.0178898	3.87099	0.607	0.5385	0.57275	0.0484368	8.45689	0.5499	0.5308	0.54035	0.0135057	2.49944	0.4683	0.4363	0.4523	0.0226274	5.00275	0.4853	0.4953	0.4903	0.00707107	1.44219	0.526	0.5288	0.5274	0.0019799	0.375407	0.5041
P01042	KNG1		YFIDFVAR	0.2758	0.2722	0.274	0.00254558	0.929045	0.5019	0.5503	0.5261	0.034224	6.50522	0.6581	0.6255	0.6418	0.0230517	3.59172	0.6125	0.5886	0.60055	0.0168999	2.81406	0.7116	0.7242	0.7179	0.00890955	1.24106	0.6792	0.6349	0.65705	0.0313248	4.7675	0.5584	0.514	0.5362	0.0313955	5.85519	0.7095	0.6512	0.68035	0.0412243	6.05928	0.5832	0.542	0.5626	0.0291328	5.17824	0.687
[truncated: 154 more columns]

## Sheet: RT
Supplementary Table S4. Results from the MRM analysis of the verification phase. B) Retention time (RT) for each sample analysed in the MRM method.
			Sample ID	156	156 2	158	158 2	160	160 2	162	162 2	165	165 2	167	167 2	169	169 2	170	170 2	176	176 2	198	198 2	203	203 2	207	207 2	210	210 2	212	212 2	214	214 2	221	221 2	224	224 2	227	227 2	231	231 2	159	159 2	130	130 2	128	128 2	131	131 2
Acc nº	Gene	Protein name	Peptide	RT	RT 2	RT	RT 2	RT	RT 2	RT	RT 2	RT	RT 2	RT	RT 2	RT	RT 2	RT	RT 2	RT	RT 2	RT	RT 2	RT	RT 2	RT	RT 2	RT	RT 2	RT	RT 2	RT	RT 2	RT	RT 2	RT	RT 2	RT	RT 2	RT	RT 2	RT	RT 2	RT	RT 2	RT	RT 2	RT	RT 2
P04114	APOB	Apolipoprotein B-100	ATFQTPDFIVPLTDLR	37.2	36.88	37.1	37.42	36.96	37.15	36.88	36.29	36.66	36.69	36.61	36.75	36.8	36.5	36.18	36.4	36.56	37.2	36.75	36.56	36.91	36.69	36.45	36.31	35.8	36.4	37.07	36.99	36.37	36.5	36.23	36.13	35.91	35.75	37.31	37.42	37.15	37.34	36.29	37.1	34.24	34.16	34.67	34.35	34.84	34.24
P04114	APOB		IPSVQINFK	17.81	17.3	17.75	18.13	17.54	17.48	17.51	17.4	16.87	17.4	17.3	17.16	17.16	17	17.05	17.11	16.95	17.7	17.14	17.27	17.35	17.35	17.32	16.57	16.57	17.03	17.65	17.35	16.79	17.11	16.79	16.73	16.65	16.57	17.48	17.7	17.73	17.65	17.14	17.75	15.55	15.6	15.49	15.36	15.49	15.49
P04114	APOB		TSSFALNLPTLPEVK	30.91	30.48	30.96	31.42	30.77	30.56	30.37	30.05	30.24	30.53	30.34	30.1	30.5	29.81	29.99	29.7	29.64	30.67	30.4	30.02	30.5	30.48	30.07	29.43	28.86	29.72	30.88	30.34	29.72	29.86	29.81	29.51	29.48	29.62	30.93	30.99	31.02	31.15	30.02	30.75	27.84	27.76	28.08	27.65	28.41	28.03
P05155	IC1	Plasma protease C1 inhibitor	GVTSVSQIFHSPDLAIR	23.51	22.81	23.7	24.1	23.35	23.13	23.32	23.3	22.76	23	22.65	22.62	22.92	23	22.81	22.84	22.81	23.99	22.68	23.08	23.21	23.27	23.21	22.19	21.98	22.86	23.4	23.19	22.95	22.73	22.43	22.27	22.22	21.95	23.24	23.27	23.7	23.43	22.52	23.51	20.63	20.55	20.47	20.12	21.04	20.58
P05155	IC1		LEDMEQALSPSVFK	26.12	25.29	26.2	26.71	25.88	25.8	25.93	25.85	25.21	25.5	25.5	25.21	25.74	25.5	25.29	25.53	25.37	26.25	25.31	25.8	25.77	25.69	25.8	24.86	24.34	25.26	26.07	25.66	25.07	25.42	25.02	24.86	24.69	24.59	25.85	25.77	26.2	26.09	25.1	26.12	23	22.81	23.16	22.68	23.27	22.97
P00747	PLMN	Plasminogen	WELC[CAM]DIPR	21.63	20.77	21.55	22	21.12	21.09	21.25	21.3	20.71	20.93	20.85	20.63	20.93	20.96	20.77	20.93	20.77	21.68	20.82	21.04	21.22	21.22	21.25	20.17	20.2	20.87	21.36	21.09	20.39	20.77	20.44	20.36	20.34	19.91	21.12	21.3	21.6	21.41	20.55	21.49	18.72	18.67	18.67	18.24	18.72	18.67
P00747	PLMN		VIPAC[CAM]LPSPNYVVADR	20.42	19.91	20.26	20.71	20.09	20.07	20.28	20.2	19.74	19.96	19.93	19.66	19.91	19.85	19.8	19.93	19.48	20.47	19.72	19.77	20.01	20.09	20.15	18.96	19.37	19.74	20.5	20.07	19.39	19.69	19.34	19.18	19.23	19.07	20.17	20.47	20.55	20.44	19.69	20.58	17.59	17.65	17.7	17.48	17.81	17.62
P00747	PLMN		EAQLPVIENK	13.45	13.26	13.56	13.61	13.45	13.4	13.45	13.29	13.18	13.34	13.13	13.13	13.23	13.18	13.18	13.23	13.07	13.5	13.29	13.34	13.34	13.45	13.23	13.07	13.07	13.34	13.48	13.4	13.02	13.07	12.91	13.02	12.86	12.97	13.45	13.45	13.45	13.42	13.07	13.4	12.37	12.43	12.48	12.43	12.54	12.51
P02753	RET4	Retinol-binding protein 4	YWGVASFLQK	29.67	28.94	29.67	29.97	29.24	28.97	29.16	28.97	28.49	28.92	28.86	28.62	28.97	28.78	28.22	28.62	28.7	29.59	28.78	29.11	29.11	29.05	29.03	28.24	27.63	28.46	29.21	28.78	28.11	28.68	28.41	28.33	27.87	27.68	29.11	29.03	29.46	29.35	28.22	29.37	26.23	26.17	26.23	25.66	26.42	26.28
P02753	RET4		LLNLDGTC[CAM]ADSYSFVFSR	34.27	33.81	34.24	34.7	34.11	34.16	34.08	33.62	33.68	33.89	33.68	33.71	33.92	33.71	33.19	33.36	33.57	34.24	33.97	33.84	34.06	33.89	33.76	33.52	32.79	33.65	34.08	34	33.28	33.54	33.33	33.17	32.95	32.76	34.22	34.41	34.43	34.49	33.3	34.08	31.26	31.2	31.63	31.04	31.74	31.42
P02774	VTDB	Vitamin D-binding protein	YTFELSR	15.44	15.06	15.49	15.6	15.23	15.17	15.28	15.12	14.79	15.2	14.96	14.9	14.96	14.9	15.04	15.01	14.9	15.33	14.9	15.25	15.06	15.12	15.17	14.58	14.74	15.14	15.28	15.12	14.58	14.85	14.63	14.79	14.66	14.55	15.17	15.23	15.28	15.17	14.79	15.23	13.99	13.99	13.88	13.77	13.88	13.93
P02774	VTDB		HLSLLTTLSNR	17.11	16.52	16.92	17.19	16.52	16.52	16.49	16.36	15.92	16.41	16.25	16.11	16.11	15.98	16.06	16.09	15.9	16.52	16.19	16.41	16.25	16.25	16.27	15.6	15.71	16.03	16.57	16.3	15.66	16.09	15.84	15.76	15.66	15.6	16.3	16.49	16.57	16.54	16.06	16.68	14.63	14.69	14.58	14.42	14.5	14.55
P02774	VTDB		VLEPTLK	12.05	11.84	12.05	12.16	12	11.84	11.94	11.81	11.67	11.84	11.67	11.62	11.78	11.67	11.67	11.67	11.62	12.05	11.73	11.84	11.94	11.89	11.73	11.57	11.59	11.78	12.1	11.89	11.46	11.51	11.35	11.41	11.35	11.46	11.89	11.84	11.89	11.84	11.67	11.89	10.65	10.92	10.92	10.79	10.98	10.81
P02763	A1AG1	Alpha-1-acid glycoprotein 1	YVGGQEHFAHLLILR	19.31	18.35	19.26	19.56	18.72	18.61	18.78	18.83	18.1	18.51	18.4	18.24	18.35	18.29	18.13	18.24	18	18.91	18.24	18.35	18.56	18.51	18.43	17.54	17.48	18.02	18.88	18.48	17.78	18.18	18.08	17.97	17.92	17.57	18.61	18.83	19.1	18.88	18.21	18.99	16.09	16.17	16.06	15.84	16.11	16.03
P02763	A1AG1		EQLGEFYEALDC[CAM]LR	34.65	34.19	34.59	35.02	34.38	34.51	34.38	34	34	34.19	34.08	34.11	34.32	34.03	33.41	33.62	33.87	34.59	34.22	34.24	34.38	34.22	34.06	33.89	33.11	34.03	34.35	34.38	33.62	33.79	33.84	33.62	33.19	33.06	34.51	34.65	34.7	34.75	33.6	34.46	31.63	31.58	32.06	31.42	32.09	31.66
P02763	A1AG1		SDVVYTDWK	15.12	14.71	15.2	15.33	14.96	14.96	15.01	14.85	14.58	14.9	14.69	14.63	14.74	14.63	14.74	14.74	14.63	15.06	14.69	14.9	14.85	14.9	14.96	14.36	14.53	14.79	15.01	14.85	14.31	14.66	14.39	14.53	14.31	14.31	14.85	14.96	15.01	14.9	14.55	14.96	13.77	13.72	13.67	13.56	13.67	13.72
P19652	A1AG2	Alpha-1-acid glycoprotein 2	EHVAHLLFLR	16.33	15.9	16.33	16.44	15.76	15.63	15.71	15.71	15.23	15.71	15.41	15.33	15.39	15.28	15.33	15.39	15.25	15.76	15.55	15.63	15.49	15.55	15.6	14.93	15.09	15.36	15.82	15.66	14.93	15.28	15.14	15.17	14.96	14.96	15.58	15.76	15.71	15.74	15.33	15.92	14.2	14.23	13.88	13.77	13.93	13.93
P19652	A1AG2		EQLGEFYEALDC[CAM]LC[CAM]IPR	39.25	39.14	39.44	39.73	39.19	39.33	39.22	38.57	39	39.06	38.84	39.03	39.11	38.71	38.41	38.52	38.9	39.41	39.03	38.74	39.06	38.87	38.76	38.79	38.41	38.95	39.25	39.22	38.76	38.44	38.57	38.55	38.17	38.09	39.41	39.65	39.54	39.7	38.66	39.14	36.58	36.45	12.78	12.67	37.1	36.56
P19652	A1AG2		SDVMYTDWK	16.38	15.92	16.38	16.7	16.19	16.19	16.22	16.14	15.66	16.14	15.92	15.82	15.87	15.82	15.95	15.92	15.76	16.3	15.87	16.14	16.01	16.09	16.14	15.52	15.6	15.98	16.25	16.06	15.44	15.87	15.55	15.6	15.49	15.41	16.03	16.25	16.22	16.19	15.71	16.3	14.69	14.69	14.58	14.36	14.47	14.61
P01011	AACT	Alpha-1-antichymotrypsin	EIGELYLPK	18.53	17.94	18.51	18.78	18.13	18.08	18.16	18.13	17.51	18.02	17.94	17.81	17.83	17.7	17.73	17.81	17.57	18.35	17.78	17.94	18.05	18	17.94	17.19	17.22	17.65	18.37	17.97	17.38	17.7	17.46	17.46	17.32	17.22	18.08	18.21	18.4	18.29	17.83	18.35	16.09	16.14	16.09	15.9	16.17	16.09
P01011	AACT		AVLDVFEEGTEASAATAVK	26.07	25.34	26.15	26.71	25.93	25.82	25.99	25.82	25.34	25.58	25.5	25.26	25.77	25.5	25.34	25.61	25.45	26.31	25.37	25.77	25.8	25.72	25.82	24.86	24.51	25.29	26.15	25.72	25.1	25.45	24.96	24.88	24.8	24.69	25.93	25.88	26.25	26.17	25.15	26.23	23.03	22.86	23.24	22.78	23.35	23.03
P00738	HPT	Haptoglobin	VGYVSGWGR	14.42	14.07	14.53	14.53	14.26	14.26	14.26	14.15	13.88	14.2	13.99	13.93	14.01	13.99	13.96	14.04	13.93	14.31	14.04	14.31	14.2	14.2	14.12	13.77	13.83	14.15	14.26	14.1	13.67	13.93	13.77	13.88	13.69	13.67	14.15	14.2	14.31	14.2	13.88	14.2	13.18	13.13	13.13	13.02	13.23	13.18
P00738	HPT		VTSIQDWVQK	17	16.46	17	17.38	16.79	16.79	16.79	16.7	16.19	16.68	16.57	16.41	16.46	16.38	16.46	16.52	16.38	16.95	16.44	16.68	16.62	16.62	16.7	16.09	16.03	16.52	16.89	16.65	16.03	16.46	16.14	16.11	16.03	15.95	16.76	16.95	16.92	16.89	16.33	16.95	15.06	15.12	15.01	14.79	14.96	15.01
P43652	AFM	Afamin	ESLLNHFLYEVAR	34.08	33.33	33.95	34.06	33.41	33.6	33.41	33.09	33.01	32.93	33.06	33.03	33.19	33.01	32.47	32.63	32.79	33.6	33.11	33.22	33.17	33.25	33.06	32.68	31.98	32.9	33.36	33.3	32.31	32.87	32.76	32.6	32.28	32.01	33.28	33.33	33.65	33.65	32.5	33.36	30.4	30.53	30.93	30.18	30.93	30.69
P43652	AFM		DADPDTFFAK	17.7	17.19	17.67	18.13	17.65	17.59	17.65	17.59	17.03	17.51	17.38	17.27	17.32	17.22	17.32	17.32	17.19	17.81	17.24	17.43	17.48	17.51	17.54	16.84	16.79	17.32	17.75	17.48	16.92	17.27	16.92	16.92	16.89	16.79	17.59	17.75	17.78	17.67	17.16	17.75	15.82	15.82	15.76	15.55	15.74	15.76
P43652	AFM		FTFEYSR	15.74	15.17	15.76	15.98	15.55	15.49	15.55	15.49	15.06	15.49	15.25	15.23	15.28	15.2	15.31	15.31	15.17	15.66	15.2	15.49	15.33	15.44	15.49	14.9	15.01	15.39	15.49	15.41	14.77	15.23	14.9	15.01	14.9	14.79	15.39	15.49	15.55	15.49	15.06	15.55	14.15	14.2	14.1	13.88	13.93	14.1
P02765	FETUA	Alpha-2-HS-glycoprotein	EHAVEGDCDFQLLK	15.63	15.17	15.58	15.9	15.39	15.33	15.39	15.33	14.9	15.36	15.12	15.04	15.06	15.01	15.12	15.14	15.04	15.49	15.01	15.28	15.14	15.23	15.39	14.71	14.9	15.23	15.44	15.31	14.63	15.09	14.74	14.88	14.69	14.69	15.28	15.36	15.44	15.33	14.96	15.49	14.04	14.04	13.96	13.77	13.88	13.93
P02765	FETUA		FSVVYAK	13.13	12.97	13.23	13.29	13.13	12.97	13.02	12.91	12.75	12.91	12.64	12.75	12.86	12.75	12.8	12.8	12.7	13.13	12.8	12.97	12.97	13.02	12.8	12.59	12.64	12.83	13.02	12.97	12.48	12.59	12.48	12.59	12.43	12.48	13.02	13.02	13.02	12.97	12.67	12.97	11.84	11.94	11.94	11.94	11.94	11.94
P01042	KNG1	Kininogen-1	YNSQNQSNNQFVLYR	15.82	15.33	15.84	16.03	15.55	15.52	15.6	15.52	15.04	15.52	15.31	15.25	15.25	15.25	15.31	15.33	15.17	15.66	15.23	15.47	15.33	15.44	15.55	14.9	15.06	15.39	15.6	15.41	14.79	15.28	14.93	15.04	14.9	14.88	15.39	15.55	15.55	15.52	15.06	15.68	14.15	14.18	14.1	13.88	13.99	14.1
P01042	KNG1		TVGSDTFYSFK	18.18	17.48	18.13	18.51	17.81	17.81	17.86	17.81	17.11	17.7	17.65	17.48	17.51	17.38	17.43	17.43	17.27	18.02	17.48	17.67	17.7	17.7	17.65	16.89	16.73	17.38	17.92	17.59	17	17.43	17.16	17.16	17.05	16.84	17.73	17.92	18.08	17.94	17.4	18.02	15.76	15.76	15.66	15.44	15.66	15.71
P01042	KNG1		YFIDFVAR	25.23	24.53	25.23	25.72	25.07	24.83	25.02	24.94	24.29	24.61	24.64	24.32	24.72	24.67	24.51	24.69	24.56	25.53	24.4	24.77	24.96	24.8	24.86	24.05	23.7	24.48	25.21	24.94	24.24	24.56	24.08	23.86	23.91	23.75	25.1	25.07	25.29	25.15	24.18	25.21	22.41	22.25	22.46	22	22.57	22.22
[truncated: 38 more columns]
