# Supplementary material for: Association of the serological status of rheumatoid arthritis patients with two circulating protein biomarkers: A useful tool for precision medicine strategies
Source: Front Med (Lausanne). 2022 Oct 28;9:963540. doi: 10.3389/fmed.2022.963540 (PMC9651940; doi:10.3389/fmed.2022.963540)
Supplement: Supplementary file 6 [file Table_5.xlsx]

## Sheet: Hoja1
Supplementary Table S5. Results from the validation phase
Sample	RF (IU/mL)	ACPA (IU/mL)	A1AG1 (ug/mL)	HPT (ug/mL)	RET4 (ug/mL)	Gender	Age
1	26.4	89.4	117.692	407.275	41.4799	H	59
2	460	>300	190.417	3541.25	ND	H	58
3	121	229	215	1521.97	34.6554	H	56
4	503	264	440.417	4546.12	40.6366	H	57
5	20	173	348.917	1702.71	76.5273	H	52
6	49	608.5	354.167	1384.49	58.3113	H	49
7	485	308	474.154	1033.81	28.6524	H	50
8	20	0	182.615	2410.38	44.5202	H	64
9	51.9	246	686.333	3895.33	20.5161	H	39
10	20	49	1170.58	3721.74	27.4931	H	37
11	20.7	442	1310.08	1997.87	65.9825	H	36
12	592	55.8	479.833	1827.16	ND	H	52
13	252	65.3	1055	1541.88	ND	H	17
14	118	2.41	156.5	1385.06	29.9219	V	40
15	20.7	454	118.25	810.799	57.0782	V	47
16	52.9	107	404.583	1093.25	42.8085	H	47
17	122	475.3	1017.83	7355.91	25.3346	H	55
18	220	256	357.423	357.423	48.8226	H	52
19	117	53.27	32.0833	2619.86	ND	H	61
20	437	312	223.75	719.523	37.2372	H	62
21	477	249	396.308	5386.14	64.3499	H	60
22	20	9.62	436.769	4621.76	27.9685	H	50
23	28.5	<20	44.9167	1145.65	43.8091	H	56
24	134	153	424.25	1310.03	39.2375	H	69
25	39.1	52.5	689.75	4520.87	39.3409	H	56
26	22.2	7.49	17.0769	1497.07	46.9962	H	62
27	20	181	65.4167	3039.95	39.2172	H	81
28	172	543	461.385	1811.4	60.0609	H	59
29	20	5.21	204.917	5724.06	69.7805	H	62
30	371	354	3.53847	2718.96	25.7794	V	63
31	133	30.5	462.308	899.256	32.3087	H	77
32	20	0.99	55.3846	544.302	50.3034	V	61
33	1490	227	447.25	3183.7	74.3229	H	78
34	28.2	229	50.75	1160.16	28.278	H	75
35	20	<15	107.083	721.604	37.7991	H	50
36	193	11.1	260.917	1109.15	41.7983	H	71
37	154	102	227.077	1416.26	32.8757	H	59
38	20	397	49.0833	1340.65	49.8574	H	60
39	23.7	2.88	440.917	2601.01	38.5213	H	48
40	20	278	816.5	7148	34.7695	H	60
41	20	9.46	617.75	2647.56	24.822	H	78
42	20	2.49	516.154	3321.21	45.1176	H	61
43	20	0.74	133.538	877.994	44.008	H	83
44	20	8.35	312.917	2653.03	35.7921	V	50
45	20	1.56	725.385	7470.59	28.2074	H	43
46	188	<20	250	1085.38	43.8324	H	71
47	469	57.8	1038.42	2134.19	35.0135	V	52
48	166	91.7	85.0833	1919.5	46.2069	H	65
49	1140	258	732.917	7327.14	39.3322	V	66
50	20	295	151.077	1746.82	77.1989	H	55
51	61.5	70.3	20	865.944	22.6381	H	68
52	20	6.4	165.385	963.99	106.486	V	64
53	20	4.11	221.538	4331.01	53.8264	V	66
54	20	4.66	149.538	1705.17	75.4206	H	60
55	20	5.89	180.75	2526.45	111.543	H	60
56	20	0.45	111.692	671.483	22.6523	H	65
57	22.6	500	602.462	2604.77	39.532	H	57
58	20	38.7	335.417	2815.41	43.5987	H	61
59	20	1.69	445.417	955.083	45.9055	V	58
60	20	7.98	90.5	637.471	48.0733	H	53
61	20	<20	101.083	2158.09	25.7076	H	56
62	258	>250	87.5	1048.2	26.4694	V	70
63	20.3	354	563.25	1496.76	31.797	V	66
64	20.4	300	308.917	6286	31.1549	H	49
65	20	30.2	732.417	6051.9	109.888	H	79
66	20	2.48	1690.92	8672.07	47.1384	H	46
67	20	6.43	136.917	443.4	30.4378	V	42
68	55	7.26	572.25	1066.52	30.2619	H	69
69	20	123	152.769	2105.76	39.9401	H	69
70	141	288	200.917	996.13	45.9055	H	68
71	423	358	1157.38	1020.04	22.7081	V	67
72	155	79.5	455.077	216.43	49.9916	V	73
73	35.1	180	674.917	15163.6	48.1951	V	58
74	37.4	5.74	2262.08	3898.54	57.1	V	57
75	20	3.22	190.417	3789.13	27.4937	H	70
76	728	309	782.308	3338.39	ND	H	55
77	102	1.8	828.583	5976.23	49.2669	H	42
78	21.4	2.41	372.75	1619.8	23.8216	H	71
79	20	<25	261.385	736.34	ND	H	41
80	64.8	>3200	192.75	720.563	ND	V	72
81	144	191	498.154	1371.7	18.1857	H	42
82	42.9	78.5	230.583	3283.75	25.7499	H	72
83	499	389	723.083	4627.49	36.1864	V	71
84	22.6	140	326.417	3992.95	57.5581	V	75
85	20	2.26	296.667	931.157	24.3408	H	47
86	31	5.45	127.25	1812.15	40.4502	H	46
87	20	0.11	267.538	3448.27	48.0456	H	58
88	136	192	291.077	799.835	81.8474	H	53
89	30.7	16.7	1207.92	2598.33	65.006	H	55
90	734	471	282.083	2517.61	49.0499	V	51
91	67.4	>300	167.583	5161	ND	V	54
92	35.8	5.7	747.231	2265.28	54.1212	H	58
93	248	44.7	1024.75	3892.92	37.4029	H	69
94	20	7.28	236.25	2647.02	34.7581	H	63
95	20	36.1	755.417	3388.34	40.9355	H	30
96	47.6	13.2	74.5	562.334	61.3702	H	71
97	20	0.76	295.385	2364.1	50.8219	H	75
98	20.5	2.43	501.25	3204.13	48.6435	H	59
99	293	422	179.417	1880.31	47.4961	H	75
100	414	218	226.154	3130.31	34.4249	V	59
101	210	104	298.333	1343.14	40.7613	H	50
102	20	2.41	900.417	9037.31	38.4467	H	25
103	20	83	73.75	1854.88	43.3304	H	59
104	191	12	686	1443.1	86.3633	H	71
105	20	84.4	88.3333	1245.98	40.2389	V	56
106	1430	396	273.417	2503.63	45.2684	V	74
107	116	387	650.75	1675.88	68.2321	H	61
108	20	260	654.75	8747.53	31.1549	V	52
109	259	318	412.615	2053.01	91.3208	V	60
110	109	315	264	1872.95	86.7805	V	65
111	20	9.66	46.25	870.6	57.1306	V	38
112	20	15.6	560.583	6113.38	61.9366	V	70
113	838	194	1081.08	14060.9	26.0504	H	58
114	82.7	333	271.083	2673.91	37.922	H	72
115	364	1.92	676.917	2234.65	27.6426	H	28
116	170	505	134.75	2469.26	29.1895	V	73
117	31.7	16.5	346.083	1035.3	28.4042	H	48
118	20	4.03	483.75	727.883	35.3808	V	70
119	519	67.9	504.462	4199.92	50.0805	H	58
120	72	429	83.9167	859.892	29.9528	H	76
121	23	2.08	234.615	742.134	40.5774	V	58
122	20	4.07	363.417	4635.13	31.2255	H	35
123	20	<25	711.583	3389.73	53.8141	V	70
124	51.4	<25	594	3956.87	46.0742	V	66
125	393	570	139.583	966.578	44.0741	H	74
126	88.4	15.4	335.231	1700.25	31.706	H	46
127	47.8	43.4	505.917	3804.01	ND	H	62
128	20	<20	1400.08	16662.5	42.6176	V	42
129	20	9.33	400.917	1613.46	60.8454	H	57
130	1360	389	175.25	1255.27	40.2045	H	71
131	563	494	304.917	3416.41	47.739	V	52
132	54.8	472	184	1790.23	36.8055	V	65
133	20	657	148.917	664.319	ND	H	67
134	426	55	85.75	1634.57	ND	V	64
135	109	>250	42	479.158	ND	H	63
136	21.3	47.1	389.083	16025.4	60.5428	H	74
137	119	22.4	239.25	1274.84	48.6104	H	26
138	33.7	<20	627.5	5806.11	46.3988	V	33
139	141	307	721.846	2077.29	19.5714	H	31
140	20	0.25	134.154	839.908	59.2527	H	73
141	119	96.8	840.25	6735.73	65.8383	H	56
142	20	3.31	236.083	826.162	40.2123	H	58
143	20	9.33	134.75	1269.59	87.5775	V	46
144	33.9	288	1857.75	5639.68	34.639	H	63
145	21.9	7.67	447.583	5376.15	24.2163	H	32
146	1090	2.49	100.769	977.002	54.33	H	60
147	20	21.2	61.4167	1241.11	28.9642	H	59
148	20	12.6	519.083	1927.43	75.8447	H	79
149	63.7	<25	828.5	5686.4	52.2956	V	27
150	21	420	416.083	7978.69	30.4625	V	76
151	20	1.43	161.917	1070.71	ND	H	58
152	20	<20	184.769	1589.68	87.8623	H	66
153	206	74.6	279.583	1377.94	22.2159	H	38
154	42.3	248	262.417	1209.52	54.8308	H	44
155	34.3	310	377.077	6060.64	106.303	H	48
156	139	277	378.923	546.214	36.1979	H	80
157	20	136	188.083	2510.87	32.7008	H	51
158	44.8	139	865.75	4364.19	ND	H	49
159	97.5	62.5	391.917	4608.44	51.1464	H	75
160	28.8	4.36	461.333	1615.8	49.7051	V	79
161	20	9.87	472.308	1852.59	29.631	H	86
162	21.2	0.65	447.75	2731.32	29.9448	H	31
163	31.9	94.4	1859.25	6381.37	33.6248	H	56
164	116	190	144.417	4118.42	31.3826	H	22
165	20	1.56	73.6923	1891.59	43.3826	H	43
166	20	<20	313.583	3066.4	50.2861	H	50
167	20	3.71	262.417	1659.71	36.2787	H	66
168	20	7.86	339.583	1071.15	40.694	H	47
169	4050	350	423.417	5074.44	30.5758	H	55
170	54.1	3.54	87.5385	1297.66	27.103	H	59
171	20	15	167.75	1208.27	48.6931	H	35
172	26.2	305	544.917	3688.12	35.1428	H	79
173	327	253	25.5833	520.691	21.0301	V	50
174	1740	267	95.6923	757.601	35.9806	H	69
175	365	16.3	153.583	1133.43	44.2034	H	54
176	20	268	150.25	1582.15	39.9143	H	45
177	58.6	21.7	221.25	1867.55	44.2034	H	79
178	1380	2.89	255.538	1426.82	127.387	V	66
179	20	0.59	284.462	1754.77	71.0515	V	72
180	36.2	24	717	2211.27	60.0124	H	65
181	241	9.01	392	2322.05	88.5548	V	64
182	234	43.4	657.692	2840.49	31.5708	V	77
183	20	480	1269.58	3911.43	ND	H	46
184	38.4	201	326.308	5586.42	57.2895	H	37
185	20	397	82.5833	1182.87	41.5146	H	39
186	20	247	623.417	7061.53	55.0355	H	75
187	43.2	350	700.615	1261.24	51.3182	H	73
188	50.6	9.38	846.75	7727.63	47.7281	V	26
189	47.5	36.7	250.917	4408.53	71.6171	H	68
190	793	1.39	860.615	3476.84	39.2239	H	63
191	61.9	78.1	26.3077	974.989	25.1077	H	70
192	20	0.84	15.1667	612.465	104.058	H	79
193	20	3.27	280.167	607.934	93.3593	H	58
194	20	357	581.417	4926.95	26.3459	H	45
195	509	8.25	1126.62	3988.01	23.4119	H	48
196	403	178	360.083	3867.31	56.8835	V	54
197	583	276	516.917	1659.02	33.3065	H	74
198	1690	>300	355.083	2422.85	ND	H	69
199	20	6.21	105.75	1382.49	36.7205	H	70
200	20	13.1	332.583	2542.13	40.8123	H	50
201	82.6	75.2	160.615	1814.77	14.0103	H	67
202	20	<20	121.538	408.032	50.5274	V	57
203	20	4.34	156.75	915.917	36.1163	H	46
204	20	103	1311.42	16904.8	97.8523	H	58
205	28.1	40.1	489.25	2242.96	33.0835	H	67
206	20	0.03	40.9231	358.235	70.1376	V	55
207	809	219	249.692	676.348	37.0539	V	67
208	20	<20	10.25	921.792	30.7809	H	37
209	20	4.61	412.417	3057.56	55.314	H	22
210	20	1.69	681.667	7032.46	35.1594	V	74
211	32.3	415	69.9167	2387.13	19.821	V	75
212	85.8	406	1116.33	6452.85	76.7987	V	86
213	77.1	217	295.538	1122.03	23.7595	H	73
214	20	<20	316.75	2221.78	33.4484	H	31
215	467	8.89	138.154	2155.42	31.4108	H	33
216	20.8	265	648.923	2932.17	27.7928	H	66
217	330	82.8	296.083	4773.89	62.5671	H	73
218	32.1	151	172.75	3410.07	52.1204	H	54
219	20	<25	875.846	912.711	86.269	V	43
220	20	50	46.4615	447.627	28.5802	H	64
221	20	572	119.25	3892.12	61.7207	V	45
222	20	187	290.917	3907.4	ND	V	30
223	49.7	12.7	192.462	809.629	73.4752	H	61
224	20	0.08	796.214	796.214	55.5597	V	49
225	20	2.02	150.833	613.983	24.2149	H	71
226	108	<25	1469	8533.66	38.8405	H	13
227	20	13.5	366.917	1838.5	54.3381	H	69
228	514	24.2	535.25	1900.19	37.6325	H	65
229	20	0.28	64.1538	1112.58	16.273	V	26
230	20	0.25	302	2599.94	33.7634	H	79
231	20	18.7	223.833	1362.11	38.5121	H	52
232	20	2.77	463.692	1394.81	40.5953	H	77
233	66.3	<20	302.308	1623.81	27.7276	H	47
234	44.6	<15	560.917	3998.72	85.001	H	68
235	20	38.7	70.9167	948.017	44.7963	H	63
236	100	1.85	346.923	1985.95	41.3984	H	80
237	20	<15	658.833	4771.92	41.1547	H	43
238	20	7.3	67.5385	536.168	27.0039	H	70
239	20	2.07	263.667	861.845	47.5282	V	60
240	65.6	<25	267.333	1027.01	37.5454	H	41
241	21.8	21.1	50.1667	600.209	30.731	V	47
242	307	485	435.583	1250.62	29.243	H	57
243	20	210	85.75	3198.84	61.7473	H	68
244	20	4.63	171.083	622.656	35.5969	H	42
245	20	2.51	51.5	460.837	20.8654	H	62
246	367	1860	404.25	3354.26	56.2846	V	45
247	40.2	15.8	385.917	1038.3	49.6195	V	37
248	20	20.4	105.583	1504.81	39.8858	H	57
249	261	1.48	563	1052.53	87.9532	V	67
250	22.4	190	116.917	1025.32	49.6444	V	64
251	24.9	147	63.0833	732.703	45.6563	H	63
252	50.9	1002	1448.33	9317.46	25.2106	H	41
253	355	14.2	221.25	782.053	61.3482	H	57
254	77.2	85	269.25	966.18	ND	H	51
255	792	7.71	207.917	3897.74	91.684	H	33
256	357	260	311.083	1743.94	37.1538	H	51
257	45	>250	216.25	5553.1	ND	V	51
258	194	32.4	245.833	4900.6	45.8231	H	33
259	19	<25	240	966.18	28.1389	H	31
260	49.2	118.7	337.333	2534.8	60.7148	H	36
