# Supplementary material for: Association of the serological status of rheumatoid arthritis patients with two circulating protein biomarkers: A useful tool for precision medicine strategies
Source: Front Med (Lausanne). 2022 Oct 28;9:963540. doi: 10.3389/fmed.2022.963540 (PMC9651940; doi:10.3389/fmed.2022.963540)
Supplement: Supplementary file 7 [file Table_6.xlsx]

## Sheet: GO Enrichment_Discovery
GO_Process	term description	observed gene count	background gene count	strength	false discovery rate	matching proteins in your network (IDs)	matching proteins in your network (labels)
GO:0002576	Platelet degranulation	10	129	1.78	1.22e-11	9606.ENSP00000205948,9606.ENSP00000236850,9606.ENSP00000259396,9606.ENSP00000265023,9606.ENSP00000278407,9606.ENSP00000308938,9606.ENSP00000376793,9606.ENSP00000393887,9606.ENSP00000394936,9606.ENSP00000416066	APOH,APOA1,ORM1,KNG1,SERPING1,PLG,GIG25,AHSG,ORM2,SERPINA1
GO:0002526	Acute inflammatory response	8	74	1.93	5.93e-10	9606.ENSP00000259396,9606.ENSP00000308541,9606.ENSP00000348170,9606.ENSP00000356969,9606.ENSP00000376793,9606.ENSP00000393887,9606.ENSP00000394936,9606.ENSP00000416066	ORM1,F2,HP,APOA2,GIG25,AHSG,ORM2,SERPINA1
GO:0006810	Transport	23	4353	0.62	1.1e-09	9606.ENSP00000205948,9606.ENSP00000226218,9606.ENSP00000226355,9606.ENSP00000233242,9606.ENSP00000236850,9606.ENSP00000237014,9606.ENSP00000245907,9606.ENSP00000252486,9606.ENSP00000259396,9606.ENSP00000264613,9606.ENSP00000265023,9606.ENSP00000278407,9606.ENSP00000292401,9606.ENSP00000308541,9606.ENSP00000308938,9606.ENSP00000348170,9606.ENSP00000356969,9606.ENSP00000360522,9606.ENSP00000376793,…	APOH,VTN,AFM,APOB,APOA1,TTR,C3,APOE,ORM1,CP,KNG1,SERPING1,AZGP1,F2,PLG,HP,APOA2,RBP4,GIG25,AHSG,ORM2,SERPINA1,GC
GO:0006953	Acute-phase response	7	44	2.1	1.1e-09	9606.ENSP00000259396,9606.ENSP00000308541,9606.ENSP00000348170,9606.ENSP00000376793,9606.ENSP00000393887,9606.ENSP00000394936,9606.ENSP00000416066	ORM1,F2,HP,GIG25,AHSG,ORM2,SERPINA1
GO:0030195	Negative regulation of blood coagulation	7	47	2.07	1.25e-09	9606.ENSP00000205948,9606.ENSP00000226218,9606.ENSP00000252486,9606.ENSP00000265023,9606.ENSP00000278407,9606.ENSP00000308541,9606.ENSP00000308938	APOH,VTN,APOE,KNG1,SERPING1,F2,PLG
GO:0045055	Regulated exocytosis	13	697	1.16	1.25e-09	9606.ENSP00000205948,9606.ENSP00000236850,9606.ENSP00000237014,9606.ENSP00000245907,9606.ENSP00000259396,9606.ENSP00000265023,9606.ENSP00000278407,9606.ENSP00000308938,9606.ENSP00000348170,9606.ENSP00000376793,9606.ENSP00000393887,9606.ENSP00000394936,9606.ENSP00000416066	APOH,APOA1,TTR,C3,ORM1,KNG1,SERPING1,PLG,HP,GIG25,AHSG,ORM2,SERPINA1
GO:0016192	Vesicle-mediated transport	17	1805	0.87	2.49e-09	9606.ENSP00000205948,9606.ENSP00000226218,9606.ENSP00000233242,9606.ENSP00000236850,9606.ENSP00000237014,9606.ENSP00000245907,9606.ENSP00000252486,9606.ENSP00000259396,9606.ENSP00000265023,9606.ENSP00000278407,9606.ENSP00000308541,9606.ENSP00000308938,9606.ENSP00000348170,9606.ENSP00000376793,9606.ENSP00000393887,9606.ENSP00000394936,9606.ENSP00000416066	APOH,VTN,APOB,APOA1,TTR,C3,APOE,ORM1,KNG1,SERPING1,F2,PLG,HP,GIG25,AHSG,ORM2,SERPINA1
GO:0043086	Negative regulation of catalytic activity	13	807	1.1	5.25e-09	9606.ENSP00000226218,9606.ENSP00000236850,9606.ENSP00000245907,9606.ENSP00000252486,9606.ENSP00000265023,9606.ENSP00000273283,9606.ENSP00000278407,9606.ENSP00000348170,9606.ENSP00000351190,9606.ENSP00000356969,9606.ENSP00000376793,9606.ENSP00000393887,9606.ENSP00000416066	VTN,APOA1,C3,APOE,KNG1,ITIH1,SERPING1,HP,ITIH2,APOA2,GIG25,AHSG,SERPINA1
GO:0051346	Negative regulation of hydrolase activity	11	450	1.28	5.25e-09	9606.ENSP00000226218,9606.ENSP00000236850,9606.ENSP00000245907,9606.ENSP00000265023,9606.ENSP00000273283,9606.ENSP00000278407,9606.ENSP00000351190,9606.ENSP00000356969,9606.ENSP00000376793,9606.ENSP00000393887,9606.ENSP00000416066	VTN,APOA1,C3,KNG1,ITIH1,SERPING1,ITIH2,APOA2,GIG25,AHSG,SERPINA1
GO:0043687	Post-translational protein modification	10	360	1.34	1.36e-08	9606.ENSP00000233242,9606.ENSP00000236850,9606.ENSP00000245907,9606.ENSP00000252486,9606.ENSP00000264613,9606.ENSP00000265023,9606.ENSP00000351190,9606.ENSP00000356969,9606.ENSP00000393887,9606.ENSP00000416066	APOB,APOA1,C3,APOE,CP,KNG1,ITIH2,APOA2,AHSG,SERPINA1
GO:0045861	Negative regulation of proteolysis	10	356	1.34	1.36e-08	9606.ENSP00000226218,9606.ENSP00000245907,9606.ENSP00000265023,9606.ENSP00000273283,9606.ENSP00000278407,9606.ENSP00000308541,9606.ENSP00000351190,9606.ENSP00000376793,9606.ENSP00000393887,9606.ENSP00000416066	VTN,C3,KNG1,ITIH1,SERPING1,F2,ITIH2,GIG25,AHSG,SERPINA1
GO:0010951	Negative regulation of endopeptidase activity	9	248	1.45	1.53e-08	9606.ENSP00000226218,9606.ENSP00000245907,9606.ENSP00000265023,9606.ENSP00000273283,9606.ENSP00000278407,9606.ENSP00000351190,9606.ENSP00000376793,9606.ENSP00000393887,9606.ENSP00000416066	VTN,C3,KNG1,ITIH1,SERPING1,ITIH2,GIG25,AHSG,SERPINA1
GO:0006954	Inflammatory response	10	515	1.18	2.5e-07	9606.ENSP00000245907,9606.ENSP00000259396,9606.ENSP00000265023,9606.ENSP00000308541,9606.ENSP00000348170,9606.ENSP00000356969,9606.ENSP00000376793,9606.ENSP00000393887,9606.ENSP00000394936,9606.ENSP00000416066	C3,ORM1,KNG1,F2,HP,APOA2,GIG25,AHSG,ORM2,SERPINA1
GO:0030162	Regulation of proteolysis	11	747	1.06	4.29e-07	9606.ENSP00000226218,9606.ENSP00000245907,9606.ENSP00000252486,9606.ENSP00000265023,9606.ENSP00000273283,9606.ENSP00000278407,9606.ENSP00000308541,9606.ENSP00000351190,9606.ENSP00000376793,9606.ENSP00000393887,9606.ENSP00000416066	VTN,C3,APOE,KNG1,ITIH1,SERPING1,F2,ITIH2,GIG25,AHSG,SERPINA1
GO:0034371	Chylomicron remodeling	4	9	2.54	8.26e-07	9606.ENSP00000233242,9606.ENSP00000236850,9606.ENSP00000252486,9606.ENSP00000356969	APOB,APOA1,APOE,APOA2
GO:0034378	Chylomicron assembly	4	10	2.5	1.05e-06	9606.ENSP00000233242,9606.ENSP00000236850,9606.ENSP00000252486,9606.ENSP00000356969	APOB,APOA1,APOE,APOA2
GO:0002443	Leukocyte mediated immunity	10	641	1.09	1.55e-06	9606.ENSP00000237014,9606.ENSP00000245907,9606.ENSP00000259396,9606.ENSP00000278407,9606.ENSP00000308541,9606.ENSP00000348170,9606.ENSP00000376793,9606.ENSP00000393887,9606.ENSP00000394936,9606.ENSP00000416066	TTR,C3,ORM1,SERPING1,F2,HP,GIG25,AHSG,ORM2,SERPINA1
GO:0001523	Retinoid metabolic process	6	108	1.64	2.53e-06	9606.ENSP00000233242,9606.ENSP00000236850,9606.ENSP00000237014,9606.ENSP00000252486,9606.ENSP00000356969,9606.ENSP00000360522	APOB,APOA1,TTR,APOE,APOA2,RBP4
GO:0002446	Neutrophil mediated immunity	9	495	1.15	2.92e-06	9606.ENSP00000237014,9606.ENSP00000245907,9606.ENSP00000259396,9606.ENSP00000308541,9606.ENSP00000348170,9606.ENSP00000376793,9606.ENSP00000393887,9606.ENSP00000394936,9606.ENSP00000416066	TTR,C3,ORM1,F2,HP,GIG25,AHSG,ORM2,SERPINA1
GO:0051241	Negative regulation of multicellular organismal process	12	1231	0.88	4.04e-06	9606.ENSP00000205948,9606.ENSP00000226218,9606.ENSP00000236850,9606.ENSP00000252486,9606.ENSP00000259396,9606.ENSP00000265023,9606.ENSP00000278407,9606.ENSP00000308541,9606.ENSP00000308938,9606.ENSP00000356969,9606.ENSP00000360522,9606.ENSP00000393887	APOH,VTN,APOA1,APOE,ORM1,KNG1,SERPING1,F2,PLG,APOA2,RBP4,AHSG
GO:0007597	Blood coagulation, intrinsic pathway	4	17	2.27	4.94e-06	9606.ENSP00000205948,9606.ENSP00000265023,9606.ENSP00000278407,9606.ENSP00000308541	APOH,KNG1,SERPING1,F2
GO:0032102	Negative regulation of response to external stimulus	8	367	1.23	5.3e-06	9606.ENSP00000205948,9606.ENSP00000226218,9606.ENSP00000236850,9606.ENSP00000252486,9606.ENSP00000265023,9606.ENSP00000278407,9606.ENSP00000308541,9606.ENSP00000308938	APOH,VTN,APOA1,APOE,KNG1,SERPING1,F2,PLG
GO:0051336	Regulation of hydrolase activity	12	1284	0.86	5.9e-06	9606.ENSP00000205948,9606.ENSP00000226218,9606.ENSP00000236850,9606.ENSP00000245907,9606.ENSP00000265023,9606.ENSP00000273283,9606.ENSP00000278407,9606.ENSP00000351190,9606.ENSP00000356969,9606.ENSP00000376793,9606.ENSP00000393887,9606.ENSP00000416066	APOH,VTN,APOA1,C3,KNG1,ITIH1,SERPING1,ITIH2,APOA2,GIG25,AHSG,SERPINA1
GO:0051649	Establishment of localization in cell	15	2375	0.69	6.93e-06	9606.ENSP00000205948,9606.ENSP00000236850,9606.ENSP00000237014,9606.ENSP00000245907,9606.ENSP00000252486,9606.ENSP00000259396,9606.ENSP00000265023,9606.ENSP00000278407,9606.ENSP00000308541,9606.ENSP00000308938,9606.ENSP00000348170,9606.ENSP00000376793,9606.ENSP00000393887,9606.ENSP00000394936,9606.ENSP00000416066	APOH,APOA1,TTR,C3,APOE,ORM1,KNG1,SERPING1,F2,PLG,HP,GIG25,AHSG,ORM2,SERPINA1
GO:0050790	Regulation of catalytic activity	15	2386	0.69	7.23e-06	9606.ENSP00000205948,9606.ENSP00000226218,9606.ENSP00000236850,9606.ENSP00000245907,9606.ENSP00000252486,9606.ENSP00000265023,9606.ENSP00000273283,9606.ENSP00000278407,9606.ENSP00000308541,9606.ENSP00000348170,9606.ENSP00000351190,9606.ENSP00000356969,9606.ENSP00000376793,9606.ENSP00000393887,9606.ENSP00000416066	APOH,VTN,APOA1,C3,APOE,KNG1,ITIH1,SERPING1,F2,HP,ITIH2,APOA2,GIG25,AHSG,SERPINA1
GO:0032269	Negative regulation of cellular protein metabolic process	11	1043	0.92	8.23e-06	9606.ENSP00000226218,9606.ENSP00000245907,9606.ENSP00000252486,9606.ENSP00000265023,9606.ENSP00000273283,9606.ENSP00000278407,9606.ENSP00000308541,9606.ENSP00000351190,9606.ENSP00000376793,9606.ENSP00000393887,9606.ENSP00000416066	VTN,C3,APOE,KNG1,ITIH1,SERPING1,F2,ITIH2,GIG25,AHSG,SERPINA1
GO:0002376	Immune system process	15	2481	0.68	1.16e-05	9606.ENSP00000226218,9606.ENSP00000233242,9606.ENSP00000237014,9606.ENSP00000245907,9606.ENSP00000259396,9606.ENSP00000265023,9606.ENSP00000278407,9606.ENSP00000292401,9606.ENSP00000308541,9606.ENSP00000308938,9606.ENSP00000348170,9606.ENSP00000376793,9606.ENSP00000393887,9606.ENSP00000394936,9606.ENSP00000416066	VTN,APOB,TTR,C3,ORM1,KNG1,SERPING1,AZGP1,F2,PLG,HP,GIG25,AHSG,ORM2,SERPINA1
GO:0033344	Cholesterol efflux	4	23	2.13	1.19e-05	9606.ENSP00000233242,9606.ENSP00000236850,9606.ENSP00000252486,9606.ENSP00000356969	APOB,APOA1,APOE,APOA2
GO:0065008	Regulation of biological quality	18	4042	0.54	1.64e-05	9606.ENSP00000205948,9606.ENSP00000226218,9606.ENSP00000226355,9606.ENSP00000233242,9606.ENSP00000236850,9606.ENSP00000237014,9606.ENSP00000245907,9606.ENSP00000252486,9606.ENSP00000264613,9606.ENSP00000265023,9606.ENSP00000278407,9606.ENSP00000292401,9606.ENSP00000308541,9606.ENSP00000308938,9606.ENSP00000356969,9606.ENSP00000360522,9606.ENSP00000376793,9606.ENSP00000416066	APOH,VTN,AFM,APOB,APOA1,TTR,C3,APOE,CP,KNG1,SERPING1,AZGP1,F2,PLG,APOA2,RBP4,GIG25,SERPINA1
GO:0043312	Neutrophil degranulation	8	484	1.11	3.14e-05	9606.ENSP00000237014,9606.ENSP00000245907,9606.ENSP00000259396,9606.ENSP00000348170,9606.ENSP00000376793,9606.ENSP00000393887,9606.ENSP00000394936,9606.ENSP00000416066	TTR,C3,ORM1,HP,GIG25,AHSG,ORM2,SERPINA1
GO:0006955	Immune response	12	1588	0.77	4.14e-05	9606.ENSP00000226218,9606.ENSP00000237014,9606.ENSP00000245907,9606.ENSP00000259396,9606.ENSP00000265023,9606.ENSP00000278407,9606.ENSP00000308541,9606.ENSP00000348170,9606.ENSP00000376793,9606.ENSP00000393887,9606.ENSP00000394936,9606.ENSP00000416066	VTN,TTR,C3,ORM1,KNG1,SERPING1,F2,HP,GIG25,AHSG,ORM2,SERPINA1
GO:0050878	Regulation of body fluid levels	8	509	1.09	4.14e-05	9606.ENSP00000205948,9606.ENSP00000226218,9606.ENSP00000252486,9606.ENSP00000265023,9606.ENSP00000278407,9606.ENSP00000308541,9606.ENSP00000308938,9606.ENSP00000416066	APOH,VTN,APOE,KNG1,SERPING1,F2,PLG,SERPINA1
GO:0006952	Defense response	11	1296	0.82	5.14e-05	9606.ENSP00000245907,9606.ENSP00000259396,9606.ENSP00000265023,9606.ENSP00000278407,9606.ENSP00000308541,9606.ENSP00000348170,9606.ENSP00000356969,9606.ENSP00000376793,9606.ENSP00000393887,9606.ENSP00000394936,9606.ENSP00000416066	C3,ORM1,KNG1,SERPING1,F2,HP,APOA2,GIG25,AHSG,ORM2,SERPINA1
GO:0032101	Regulation of response to external stimulus	10	1013	0.89	5.59e-05	9606.ENSP00000205948,9606.ENSP00000226218,9606.ENSP00000236850,9606.ENSP00000245907,9606.ENSP00000252486,9606.ENSP00000265023,9606.ENSP00000278407,9606.ENSP00000308541,9606.ENSP00000308938,9606.ENSP00000393887	APOH,VTN,APOA1,C3,APOE,KNG1,SERPING1,F2,PLG,AHSG
GO:0034381	Plasma lipoprotein particle clearance	4	40	1.89	6.49e-05	9606.ENSP00000233242,9606.ENSP00000236850,9606.ENSP00000252486,9606.ENSP00000356969	APOB,APOA1,APOE,APOA2
GO:0010873	Positive regulation of cholesterol esterification	3	9	2.42	9.23e-05	9606.ENSP00000236850,9606.ENSP00000252486,9606.ENSP00000356969	APOA1,APOE,APOA2
GO:0051180	Vitamin transport	4	46	1.83	0.0001	9606.ENSP00000226355,9606.ENSP00000236850,9606.ENSP00000360522,9606.ENSP00000421725	AFM,APOA1,RBP4,GC
GO:0034384	High-density lipoprotein particle clearance	3	10	2.37	0.00011	9606.ENSP00000236850,9606.ENSP00000252486,9606.ENSP00000356969	APOA1,APOE,APOA2
GO:0051918	Negative regulation of fibrinolysis	3	10	2.37	0.00011	9606.ENSP00000205948,9606.ENSP00000308541,9606.ENSP00000308938	APOH,F2,PLG
GO:0048519	Negative regulation of biological process	19	5389	0.44	0.00014	9606.ENSP00000205948,9606.ENSP00000226218,9606.ENSP00000236850,9606.ENSP00000245907,9606.ENSP00000252486,9606.ENSP00000259396,9606.ENSP00000265023,9606.ENSP00000273283,9606.ENSP00000278407,9606.ENSP00000292401,9606.ENSP00000308541,9606.ENSP00000308938,9606.ENSP00000348170,9606.ENSP00000351190,9606.ENSP00000356969,9606.ENSP00000360522,9606.ENSP00000376793,9606.ENSP00000393887,9606.ENSP00000416066	APOH,VTN,APOA1,C3,APOE,ORM1,KNG1,ITIH1,SERPING1,AZGP1,F2,PLG,HP,ITIH2,APOA2,RBP4,GIG25,AHSG,SERPINA1
GO:0002697	Regulation of immune effector process	7	418	1.12	0.00015	9606.ENSP00000226218,9606.ENSP00000236850,9606.ENSP00000245907,9606.ENSP00000278407,9606.ENSP00000308541,9606.ENSP00000356969,9606.ENSP00000360522	VTN,APOA1,C3,SERPING1,F2,APOA2,RBP4
GO:0009892	Negative regulation of metabolic process	15	3124	0.57	0.00015	9606.ENSP00000226218,9606.ENSP00000236850,9606.ENSP00000245907,9606.ENSP00000252486,9606.ENSP00000259396,9606.ENSP00000265023,9606.ENSP00000273283,9606.ENSP00000278407,9606.ENSP00000308541,9606.ENSP00000348170,9606.ENSP00000351190,9606.ENSP00000356969,9606.ENSP00000376793,9606.ENSP00000393887,9606.ENSP00000416066	VTN,APOA1,C3,APOE,ORM1,KNG1,ITIH1,SERPING1,F2,HP,ITIH2,APOA2,GIG25,AHSG,SERPINA1
GO:0019216	Regulation of lipid metabolic process	7	424	1.11	0.00016	9606.ENSP00000233242,9606.ENSP00000236850,9606.ENSP00000245907,9606.ENSP00000252486,9606.ENSP00000308541,9606.ENSP00000356969,9606.ENSP00000376793	APOB,APOA1,C3,APOE,F2,APOA2,GIG25
GO:0033700	Phospholipid efflux	3	12	2.29	0.00016	9606.ENSP00000236850,9606.ENSP00000252486,9606.ENSP00000356969	APOA1,APOE,APOA2
GO:0030449	Regulation of complement activation	4	56	1.75	0.00018	9606.ENSP00000226218,9606.ENSP00000245907,9606.ENSP00000278407,9606.ENSP00000308541	VTN,C3,SERPING1,F2
GO:0034380	High-density lipoprotein particle assembly	3	13	2.26	0.00019	9606.ENSP00000236850,9606.ENSP00000252486,9606.ENSP00000356969	APOA1,APOE,APOA2
GO:0048523	Negative regulation of cellular process	18	4874	0.46	0.00019	9606.ENSP00000205948,9606.ENSP00000226218,9606.ENSP00000236850,9606.ENSP00000245907,9606.ENSP00000252486,9606.ENSP00000265023,9606.ENSP00000273283,9606.ENSP00000278407,9606.ENSP00000292401,9606.ENSP00000308541,9606.ENSP00000308938,9606.ENSP00000348170,9606.ENSP00000351190,9606.ENSP00000356969,9606.ENSP00000360522,9606.ENSP00000376793,9606.ENSP00000393887,9606.ENSP00000416066	APOH,VTN,APOA1,C3,APOE,KNG1,ITIH1,SERPING1,AZGP1,F2,PLG,HP,ITIH2,APOA2,RBP4,GIG25,AHSG,SERPINA1
GO:0015850	Organic hydroxy compound transport	5	145	1.43	0.00021	9606.ENSP00000233242,9606.ENSP00000236850,9606.ENSP00000252486,9606.ENSP00000356969,9606.ENSP00000360522	APOB,APOA1,APOE,APOA2,RBP4
GO:0090303	Positive regulation of wound healing	4	59	1.72	0.00021	9606.ENSP00000205948,9606.ENSP00000226218,9606.ENSP00000308541,9606.ENSP00000308938	APOH,VTN,F2,PLG
GO:1905952	Regulation of lipid localization	5	151	1.41	0.00025	9606.ENSP00000233242,9606.ENSP00000236850,9606.ENSP00000245907,9606.ENSP00000252486,9606.ENSP00000356969	APOB,APOA1,C3,APOE,APOA2
GO:0034374	Low-density lipoprotein particle remodeling	3	15	2.19	0.00026	9606.ENSP00000233242,9606.ENSP00000252486,9606.ENSP00000356969	APOB,APOE,APOA2
GO:1901615	Organic hydroxy compound metabolic process	7	467	1.07	0.00027	9606.ENSP00000233242,9606.ENSP00000236850,9606.ENSP00000237014,9606.ENSP00000252486,9606.ENSP00000356969,9606.ENSP00000360522,9606.ENSP00000421725	APOB,APOA1,TTR,APOE,APOA2,RBP4,GC
GO:0006869	Lipid transport	6	296	1.2	0.00031	9606.ENSP00000205948,9606.ENSP00000233242,9606.ENSP00000236850,9606.ENSP00000252486,9606.ENSP00000356969,9606.ENSP00000360522	APOH,APOB,APOA1,APOE,APOA2,RBP4
GO:0050766	Positive regulation of phagocytosis	4	66	1.68	0.00031	9606.ENSP00000236850,9606.ENSP00000245907,9606.ENSP00000356969,9606.ENSP00000393887	APOA1,C3,APOA2,AHSG
GO:0007596	Blood coagulation	6	303	1.19	0.00034	9606.ENSP00000205948,9606.ENSP00000265023,9606.ENSP00000278407,9606.ENSP00000308541,9606.ENSP00000308938,9606.ENSP00000416066	APOH,KNG1,SERPING1,F2,PLG,SERPINA1
GO:0010605	Negative regulation of macromolecule metabolic process	14	2875	0.58	0.00034	9606.ENSP00000226218,9606.ENSP00000236850,9606.ENSP00000245907,9606.ENSP00000252486,9606.ENSP00000259396,9606.ENSP00000265023,9606.ENSP00000273283,9606.ENSP00000278407,9606.ENSP00000308541,9606.ENSP00000351190,9606.ENSP00000356969,9606.ENSP00000376793,9606.ENSP00000393887,9606.ENSP00000416066	VTN,APOA1,C3,APOE,ORM1,KNG1,ITIH1,SERPING1,F2,ITIH2,APOA2,GIG25,AHSG,SERPINA1
GO:0043691	Reverse cholesterol transport	3	17	2.14	0.00034	9606.ENSP00000236850,9606.ENSP00000252486,9606.ENSP00000356969	APOA1,APOE,APOA2
GO:0006641	Triglyceride metabolic process	4	69	1.66	0.00035	9606.ENSP00000205948,9606.ENSP00000233242,9606.ENSP00000252486,9606.ENSP00000356969	APOH,APOB,APOE,APOA2
GO:0034375	High-density lipoprotein particle remodeling	3	18	2.12	0.00038	9606.ENSP00000236850,9606.ENSP00000252486,9606.ENSP00000356969	APOA1,APOE,APOA2
GO:0042592	Homeostatic process	11	1676	0.71	0.00042	9606.ENSP00000233242,9606.ENSP00000236850,9606.ENSP00000252486,9606.ENSP00000264613,9606.ENSP00000265023,9606.ENSP00000292401,9606.ENSP00000308541,9606.ENSP00000308938,9606.ENSP00000356969,9606.ENSP00000360522,9606.ENSP00000376793	APOB,APOA1,APOE,CP,KNG1,AZGP1,F2,PLG,APOA2,RBP4,GIG25
GO:0006066	Alcohol metabolic process	6	324	1.16	0.00045	9606.ENSP00000233242,9606.ENSP00000236850,9606.ENSP00000237014,9606.ENSP00000252486,9606.ENSP00000356969,9606.ENSP00000360522	APOB,APOA1,TTR,APOE,APOA2,RBP4
GO:0006950	Response to stress	15	3485	0.53	0.00047	9606.ENSP00000205948,9606.ENSP00000236850,9606.ENSP00000245907,9606.ENSP00000252486,9606.ENSP00000259396,9606.ENSP00000265023,9606.ENSP00000278407,9606.ENSP00000308541,9606.ENSP00000308938,9606.ENSP00000348170,9606.ENSP00000356969,9606.ENSP00000376793,9606.ENSP00000393887,9606.ENSP00000394936,9606.ENSP00000416066	APOH,APOA1,C3,APOE,ORM1,KNG1,SERPING1,F2,PLG,HP,APOA2,GIG25,AHSG,ORM2,SERPINA1
GO:0042730	Fibrinolysis	3	20	2.07	0.00047	9606.ENSP00000278407,9606.ENSP00000308541,9606.ENSP00000308938	SERPING1,F2,PLG
GO:0009611	Response to wounding	7	532	1.01	0.00053	9606.ENSP00000205948,9606.ENSP00000236850,9606.ENSP00000265023,9606.ENSP00000278407,9606.ENSP00000308541,9606.ENSP00000308938,9606.ENSP00000416066	APOH,APOA1,KNG1,SERPING1,F2,PLG,SERPINA1
GO:0001775	Cell activation	9	1075	0.82	0.00063	9606.ENSP00000237014,9606.ENSP00000245907,9606.ENSP00000259396,9606.ENSP00000308541,9606.ENSP00000348170,9606.ENSP00000376793,9606.ENSP00000393887,9606.ENSP00000394936,9606.ENSP00000416066	TTR,C3,ORM1,F2,HP,GIG25,AHSG,ORM2,SERPINA1
GO:0042632	Cholesterol homeostasis	4	85	1.57	0.00068	9606.ENSP00000233242,9606.ENSP00000236850,9606.ENSP00000252486,9606.ENSP00000356969	APOB,APOA1,APOE,APOA2
GO:0080134	Regulation of response to stress	10	1437	0.74	0.00078	9606.ENSP00000205948,9606.ENSP00000226218,9606.ENSP00000236850,9606.ENSP00000245907,9606.ENSP00000252486,9606.ENSP00000265023,9606.ENSP00000278407,9606.ENSP00000308541,9606.ENSP00000308938,9606.ENSP00000393887	APOH,VTN,APOA1,C3,APOE,KNG1,SERPING1,F2,PLG,AHSG
GO:0019538	Protein metabolic process	16	4251	0.47	0.00092	9606.ENSP00000205948,9606.ENSP00000233242,9606.ENSP00000236850,9606.ENSP00000237014,9606.ENSP00000245907,9606.ENSP00000252486,9606.ENSP00000264613,9606.ENSP00000265023,9606.ENSP00000278407,9606.ENSP00000308541,9606.ENSP00000308938,9606.ENSP00000348170,9606.ENSP00000351190,9606.ENSP00000356969,9606.ENSP00000393887,9606.ENSP00000416066	APOH,APOB,APOA1,TTR,C3,APOE,CP,KNG1,SERPING1,F2,PLG,HP,ITIH2,APOA2,AHSG,SERPINA1
GO:1905954	Positive regulation of lipid localization	4	93	1.53	0.00092	9606.ENSP00000233242,9606.ENSP00000236850,9606.ENSP00000245907,9606.ENSP00000252486	APOB,APOA1,C3,APOE
GO:0051239	Regulation of multicellular organismal process	14	3227	0.53	0.0011	9606.ENSP00000205948,9606.ENSP00000226218,9606.ENSP00000236850,9606.ENSP00000245907,9606.ENSP00000252486,9606.ENSP00000259396,9606.ENSP00000265023,9606.ENSP00000278407,9606.ENSP00000308541,9606.ENSP00000308938,9606.ENSP00000356969,9606.ENSP00000360522,9606.ENSP00000393887,9606.ENSP00000394936	APOH,VTN,APOA1,C3,APOE,ORM1,KNG1,SERPING1,F2,PLG,APOA2,RBP4,AHSG,ORM2
GO:0002682	Regulation of immune system process	10	1514	0.71	0.0012	9606.ENSP00000226218,9606.ENSP00000236850,9606.ENSP00000245907,9606.ENSP00000252486,9606.ENSP00000259396,9606.ENSP00000278407,9606.ENSP00000308541,9606.ENSP00000356969,9606.ENSP00000360522,9606.ENSP00000394936	VTN,APOA1,C3,APOE,ORM1,SERPING1,F2,APOA2,RBP4,ORM2
GO:0006629	Lipid metabolic process	9	1190	0.77	0.0013	9606.ENSP00000205948,9606.ENSP00000233242,9606.ENSP00000236850,9606.ENSP00000237014,9606.ENSP00000245907,9606.ENSP00000252486,9606.ENSP00000356969,9606.ENSP00000360522,9606.ENSP00000421725	APOH,APOB,APOA1,TTR,C3,APOE,APOA2,RBP4,GC
GO:0051050	Positive regulation of transport	8	923	0.83	0.0017	9606.ENSP00000226218,9606.ENSP00000236850,9606.ENSP00000245907,9606.ENSP00000252486,9606.ENSP00000308541,9606.ENSP00000356969,9606.ENSP00000360522,9606.ENSP00000393887	VTN,APOA1,C3,APOE,F2,APOA2,RBP4,AHSG
GO:0006897	Endocytosis	6	433	1.04	0.0019	9606.ENSP00000226218,9606.ENSP00000233242,9606.ENSP00000236850,9606.ENSP00000252486,9606.ENSP00000348170,9606.ENSP00000393887	VTN,APOB,APOA1,APOE,HP,AHSG
GO:0044255	Cellular lipid metabolic process	8	939	0.82	0.0019	9606.ENSP00000205948,9606.ENSP00000233242,9606.ENSP00000236850,9606.ENSP00000237014,9606.ENSP00000245907,9606.ENSP00000252486,9606.ENSP00000356969,9606.ENSP00000360522	APOH,APOB,APOA1,TTR,C3,APOE,APOA2,RBP4
GO:0010903	Negative regulation of very-low-density lipoprotein particle remodeling	2	3	2.72	0.002	9606.ENSP00000236850,9606.ENSP00000356969	APOA1,APOA2
GO:1902995	Positive regulation of phospholipid efflux	2	3	2.72	0.002	9606.ENSP00000236850,9606.ENSP00000252486	APOA1,APOE
GO:0008202	Steroid metabolic process	5	256	1.18	0.0021	9606.ENSP00000233242,9606.ENSP00000236850,9606.ENSP00000252486,9606.ENSP00000356969,9606.ENSP00000421725	APOB,APOA1,APOE,APOA2,GC
GO:0008203	Cholesterol metabolic process	4	120	1.42	0.0021	9606.ENSP00000233242,9606.ENSP00000236850,9606.ENSP00000252486,9606.ENSP00000356969	APOB,APOA1,APOE,APOA2
GO:0019218	Regulation of steroid metabolic process	4	121	1.41	0.0021	9606.ENSP00000233242,9606.ENSP00000236850,9606.ENSP00000252486,9606.ENSP00000356969	APOB,APOA1,APOE,APOA2
GO:0042157	Lipoprotein metabolic process	4	121	1.41	0.0021	9606.ENSP00000233242,9606.ENSP00000236850,9606.ENSP00000252486,9606.ENSP00000356969	APOB,APOA1,APOE,APOA2
GO:0048585	Negative regulation of response to stimulus	10	1636	0.68	0.0021	9606.ENSP00000205948,9606.ENSP00000226218,9606.ENSP00000236850,9606.ENSP00000252486,9606.ENSP00000265023,9606.ENSP00000278407,9606.ENSP00000308541,9606.ENSP00000308938,9606.ENSP00000356969,9606.ENSP00000393887	APOH,VTN,APOA1,APOE,KNG1,SERPING1,F2,PLG,APOA2,AHSG
GO:0090207	Regulation of triglyceride metabolic process	3	38	1.79	0.0022	9606.ENSP00000236850,9606.ENSP00000245907,9606.ENSP00000252486	APOA1,C3,APOE
GO:1901564	Organonitrogen compound metabolic process	17	5244	0.4	0.0024	9606.ENSP00000205948,9606.ENSP00000233242,9606.ENSP00000236850,9606.ENSP00000237014,9606.ENSP00000245907,9606.ENSP00000252486,9606.ENSP00000264613,9606.ENSP00000265023,9606.ENSP00000273283,9606.ENSP00000278407,9606.ENSP00000308541,9606.ENSP00000308938,9606.ENSP00000348170,9606.ENSP00000351190,9606.ENSP00000356969,9606.ENSP00000393887,9606.ENSP00000416066	APOH,APOB,APOA1,TTR,C3,APOE,CP,KNG1,ITIH1,SERPING1,F2,PLG,HP,ITIH2,APOA2,AHSG,SERPINA1
GO:0044281	Small molecule metabolic process	10	1684	0.67	0.0026	9606.ENSP00000233242,9606.ENSP00000236850,9606.ENSP00000237014,9606.ENSP00000245907,9606.ENSP00000252486,9606.ENSP00000273283,9606.ENSP00000351190,9606.ENSP00000356969,9606.ENSP00000360522,9606.ENSP00000421725	APOB,APOA1,TTR,C3,APOE,ITIH1,ITIH2,APOA2,RBP4,GC
GO:0031324	Negative regulation of cellular metabolic process	12	2630	0.55	0.0037	9606.ENSP00000226218,9606.ENSP00000245907,9606.ENSP00000252486,9606.ENSP00000265023,9606.ENSP00000273283,9606.ENSP00000278407,9606.ENSP00000308541,9606.ENSP00000348170,9606.ENSP00000351190,9606.ENSP00000376793,9606.ENSP00000393887,9606.ENSP00000416066	VTN,C3,APOE,KNG1,ITIH1,SERPING1,F2,HP,ITIH2,GIG25,AHSG,SERPINA1
GO:0043170	Macromolecule metabolic process	18	6137	0.36	0.004	9606.ENSP00000205948,9606.ENSP00000233242,9606.ENSP00000236850,9606.ENSP00000237014,9606.ENSP00000245907,9606.ENSP00000252486,9606.ENSP00000264613,9606.ENSP00000265023,9606.ENSP00000273283,9606.ENSP00000278407,9606.ENSP00000292401,9606.ENSP00000308541,9606.ENSP00000308938,9606.ENSP00000348170,9606.ENSP00000351190,9606.ENSP00000356969,9606.ENSP00000393887,9606.ENSP00000416066	APOH,APOB,APOA1,TTR,C3,APOE,CP,KNG1,ITIH1,SERPING1,AZGP1,F2,PLG,HP,ITIH2,APOA2,AHSG,SERPINA1
GO:0032268	Regulation of cellular protein metabolic process	12	2693	0.54	0.0047	9606.ENSP00000226218,9606.ENSP00000236850,9606.ENSP00000245907,9606.ENSP00000252486,9606.ENSP00000265023,9606.ENSP00000273283,9606.ENSP00000278407,9606.ENSP00000308541,9606.ENSP00000351190,9606.ENSP00000376793,9606.ENSP00000393887,9606.ENSP00000416066	VTN,APOA1,C3,APOE,KNG1,ITIH1,SERPING1,F2,ITIH2,GIG25,AHSG,SERPINA1
GO:0045834	Positive regulation of lipid metabolic process	4	152	1.31	0.0047	9606.ENSP00000236850,9606.ENSP00000252486,9606.ENSP00000308541,9606.ENSP00000356969	APOA1,APOE,F2,APOA2
GO:0034447	Very-low-density lipoprotein particle clearance	2	6	2.42	0.0048	9606.ENSP00000233242,9606.ENSP00000252486	APOB,APOE
GO:0032374	Regulation of cholesterol transport	3	52	1.65	0.005	9606.ENSP00000236850,9606.ENSP00000252486,9606.ENSP00000356969	APOA1,APOE,APOA2
GO:0065009	Regulation of molecular function	16	4913	0.41	0.005	9606.ENSP00000205948,9606.ENSP00000226218,9606.ENSP00000236850,9606.ENSP00000237014,9606.ENSP00000245907,9606.ENSP00000252486,9606.ENSP00000265023,9606.ENSP00000273283,9606.ENSP00000278407,9606.ENSP00000308541,9606.ENSP00000348170,9606.ENSP00000351190,9606.ENSP00000356969,9606.ENSP00000376793,9606.ENSP00000393887,9606.ENSP00000416066	APOH,VTN,APOA1,TTR,C3,APOE,KNG1,ITIH1,SERPING1,F2,HP,ITIH2,APOA2,GIG25,AHSG,SERPINA1
GO:0071704	Organic substance metabolic process	20	7755	0.31	0.005	9606.ENSP00000205948,9606.ENSP00000233242,9606.ENSP00000236850,9606.ENSP00000237014,9606.ENSP00000245907,9606.ENSP00000252486,9606.ENSP00000264613,9606.ENSP00000265023,9606.ENSP00000273283,9606.ENSP00000278407,9606.ENSP00000292401,9606.ENSP00000308541,9606.ENSP00000308938,9606.ENSP00000348170,9606.ENSP00000351190,9606.ENSP00000356969,9606.ENSP00000360522,9606.ENSP00000393887,9606.ENSP00000416066,…	APOH,APOB,APOA1,TTR,C3,APOE,CP,KNG1,ITIH1,SERPING1,AZGP1,F2,PLG,HP,ITIH2,APOA2,RBP4,AHSG,SERPINA1,GC
GO:0031099	Regeneration	4	157	1.3	0.0052	9606.ENSP00000226218,9606.ENSP00000236850,9606.ENSP00000308938,9606.ENSP00000356969	VTN,APOA1,PLG,APOA2
GO:0048878	Chemical homeostasis	8	1124	0.75	0.0057	9606.ENSP00000233242,9606.ENSP00000236850,9606.ENSP00000252486,9606.ENSP00000264613,9606.ENSP00000265023,9606.ENSP00000308541,9606.ENSP00000356969,9606.ENSP00000360522	APOB,APOA1,APOE,CP,KNG1,F2,APOA2,RBP4
GO:0032489	Regulation of cdc42 protein signal transduction	2	7	2.35	0.0059	9606.ENSP00000236850,9606.ENSP00000252486	APOA1,APOE
GO:0060627	Regulation of vesicle-mediated transport	6	550	0.93	0.0059	9606.ENSP00000226218,9606.ENSP00000236850,9606.ENSP00000245907,9606.ENSP00000252486,9606.ENSP00000356969,9606.ENSP00000393887	VTN,APOA1,C3,APOE,APOA2,AHSG
GO:0030300	Regulation of intestinal cholesterol absorption	2	8	2.29	0.0072	9606.ENSP00000236850,9606.ENSP00000356969	APOA1,APOA2
GO:0034382	Chylomicron remnant clearance	2	8	2.29	0.0072	9606.ENSP00000233242,9606.ENSP00000252486	APOB,APOE
GO:0050727	Regulation of inflammatory response	5	351	1.05	0.0076	9606.ENSP00000236850,9606.ENSP00000245907,9606.ENSP00000252486,9606.ENSP00000308541,9606.ENSP00000393887	APOA1,C3,APOE,F2,AHSG
GO:0034372	Very-low-density lipoprotein particle remodeling	2	9	2.24	0.0085	9606.ENSP00000236850,9606.ENSP00000252486	APOA1,APOE
GO:0050896	Response to stimulus	20	8046	0.29	0.0086	9606.ENSP00000205948,9606.ENSP00000226218,9606.ENSP00000233242,9606.ENSP00000236850,9606.ENSP00000237014,9606.ENSP00000245907,9606.ENSP00000252486,9606.ENSP00000259396,9606.ENSP00000265023,9606.ENSP00000278407,9606.ENSP00000292401,9606.ENSP00000308541,9606.ENSP00000308938,9606.ENSP00000348170,9606.ENSP00000356969,9606.ENSP00000360522,9606.ENSP00000376793,9606.ENSP00000393887,9606.ENSP00000394936,…	APOH,VTN,APOB,APOA1,TTR,C3,APOE,ORM1,KNG1,SERPING1,AZGP1,F2,PLG,HP,APOA2,RBP4,GIG25,AHSG,ORM2,SERPINA1
GO:0006898	Receptor-mediated endocytosis	4	184	1.23	0.0088	9606.ENSP00000233242,9606.ENSP00000236850,9606.ENSP00000252486,9606.ENSP00000348170	APOB,APOA1,APOE,HP
GO:0050776	Regulation of immune response	7	896	0.79	0.0098	9606.ENSP00000226218,9606.ENSP00000236850,9606.ENSP00000245907,9606.ENSP00000252486,9606.ENSP00000278407,9606.ENSP00000308541,9606.ENSP00000356969	VTN,APOA1,C3,APOE,SERPING1,F2,APOA2
GO:0044238	Primary metabolic process	19	7332	0.31	0.0099	9606.ENSP00000205948,9606.ENSP00000233242,9606.ENSP00000236850,9606.ENSP00000237014,9606.ENSP00000245907,9606.ENSP00000252486,9606.ENSP00000264613,9606.ENSP00000265023,9606.ENSP00000278407,9606.ENSP00000292401,9606.ENSP00000308541,9606.ENSP00000308938,9606.ENSP00000348170,9606.ENSP00000351190,9606.ENSP00000356969,9606.ENSP00000360522,9606.ENSP00000393887,9606.ENSP00000416066,9606.ENSP00000421725	APOH,APOB,APOA1,TTR,C3,APOE,CP,KNG1,SERPING1,AZGP1,F2,PLG,HP,ITIH2,APOA2,RBP4,AHSG,SERPINA1,GC
GO:0046486	Glycerolipid metabolic process	5	374	1.02	0.0099	9606.ENSP00000205948,9606.ENSP00000233242,9606.ENSP00000236850,9606.ENSP00000252486,9606.ENSP00000356969	APOH,APOB,APOA1,APOE,APOA2
GO:0051006	Positive regulation of lipoprotein lipase activity	2	10	2.19	0.0099	9606.ENSP00000205948,9606.ENSP00000236850	APOH,APOA1
GO:0046890	Regulation of lipid biosynthetic process	4	197	1.2	0.0109	9606.ENSP00000233242,9606.ENSP00000236850,9606.ENSP00000245907,9606.ENSP00000252486	APOB,APOA1,C3,APOE
GO:0065007	Biological regulation	24	12171	0.19	0.0109	9606.ENSP00000205948,9606.ENSP00000226218,9606.ENSP00000226355,9606.ENSP00000233242,9606.ENSP00000236850,9606.ENSP00000237014,9606.ENSP00000245907,9606.ENSP00000252486,9606.ENSP00000259396,9606.ENSP00000264613,9606.ENSP00000265023,9606.ENSP00000273283,9606.ENSP00000278407,9606.ENSP00000292401,9606.ENSP00000308541,9606.ENSP00000308938,9606.ENSP00000348170,9606.ENSP00000351190,9606.ENSP00000356969,…	APOH,VTN,AFM,APOB,APOA1,TTR,C3,APOE,ORM1,CP,KNG1,ITIH1,SERPING1,AZGP1,F2,PLG,HP,ITIH2,APOA2,RBP4,GIG25,AHSG,ORM2,SERPINA1
GO:0031100	Animal organ regeneration	3	75	1.5	0.0121	9606.ENSP00000226218,9606.ENSP00000236850,9606.ENSP00000356969	VTN,APOA1,APOA2
GO:0031348	Negative regulation of defense response	4	212	1.17	0.0139	9606.ENSP00000236850,9606.ENSP00000252486,9606.ENSP00000278407,9606.ENSP00000308541	APOA1,APOE,SERPING1,F2
GO:0018158	Protein oxidation	2	13	2.08	0.0148	9606.ENSP00000236850,9606.ENSP00000356969	APOA1,APOA2
GO:0018206	Peptidyl-methionine modification	2	13	2.08	0.0148	9606.ENSP00000236850,9606.ENSP00000356969	APOA1,APOA2
GO:0031347	Regulation of defense response	6	674	0.84	0.0155	9606.ENSP00000236850,9606.ENSP00000245907,9606.ENSP00000252486,9606.ENSP00000278407,9606.ENSP00000308541,9606.ENSP00000393887	APOA1,C3,APOE,SERPING1,F2,AHSG
GO:0006807	Nitrogen compound metabolic process	18	6852	0.31	0.0165	9606.ENSP00000205948,9606.ENSP00000233242,9606.ENSP00000236850,9606.ENSP00000237014,9606.ENSP00000245907,9606.ENSP00000252486,9606.ENSP00000264613,9606.ENSP00000265023,9606.ENSP00000273283,9606.ENSP00000278407,9606.ENSP00000292401,9606.ENSP00000308541,9606.ENSP00000308938,9606.ENSP00000348170,9606.ENSP00000351190,9606.ENSP00000356969,9606.ENSP00000393887,9606.ENSP00000416066	APOH,APOB,APOA1,TTR,C3,APOE,CP,KNG1,ITIH1,SERPING1,AZGP1,F2,PLG,HP,ITIH2,APOA2,AHSG,SERPINA1
GO:0032375	Negative regulation of cholesterol transport	2	14	2.05	0.0166	9606.ENSP00000252486,9606.ENSP00000356969	APOE,APOA2
GO:0032651	Regulation of interleukin-1 beta production	3	85	1.44	0.0166	9606.ENSP00000236850,9606.ENSP00000259396,9606.ENSP00000394936	APOA1,ORM1,ORM2
GO:0044267	Cellular protein metabolic process	13	3696	0.44	0.0182	9606.ENSP00000233242,9606.ENSP00000236850,9606.ENSP00000237014,9606.ENSP00000245907,9606.ENSP00000252486,9606.ENSP00000264613,9606.ENSP00000265023,9606.ENSP00000308541,9606.ENSP00000308938,9606.ENSP00000351190,9606.ENSP00000356969,9606.ENSP00000393887,9606.ENSP00000416066	APOB,APOA1,TTR,C3,APOE,CP,KNG1,F2,PLG,ITIH2,APOA2,AHSG,SERPINA1
GO:0042159	Lipoprotein catabolic process	2	15	2.02	0.0183	9606.ENSP00000233242,9606.ENSP00000252486	APOB,APOE
GO:0042158	Lipoprotein biosynthetic process	3	91	1.41	0.0198	9606.ENSP00000233242,9606.ENSP00000236850,9606.ENSP00000252486	APOB,APOA1,APOE
GO:0051702	Interaction with symbiont	3	93	1.4	0.0209	9606.ENSP00000252486,9606.ENSP00000308541,9606.ENSP00000308938	APOE,F2,PLG
GO:0060192	Negative regulation of lipase activity	2	17	1.96	0.0226	9606.ENSP00000236850,9606.ENSP00000356969	APOA1,APOA2
GO:0032879	Regulation of localization	11	2740	0.5	0.0232	9606.ENSP00000205948,9606.ENSP00000226218,9606.ENSP00000233242,9606.ENSP00000236850,9606.ENSP00000245907,9606.ENSP00000252486,9606.ENSP00000308541,9606.ENSP00000308938,9606.ENSP00000356969,9606.ENSP00000360522,9606.ENSP00000393887	APOH,VTN,APOB,APOA1,C3,APOE,F2,PLG,APOA2,RBP4,AHSG
GO:0001817	Regulation of cytokine production	6	742	0.8	0.0245	9606.ENSP00000236850,9606.ENSP00000245907,9606.ENSP00000259396,9606.ENSP00000308541,9606.ENSP00000356969,9606.ENSP00000394936	APOA1,C3,ORM1,F2,APOA2,ORM2
GO:0060191	Regulation of lipase activity	3	99	1.38	0.0245	9606.ENSP00000205948,9606.ENSP00000236850,9606.ENSP00000356969	APOH,APOA1,APOA2
GO:0010544	Negative regulation of platelet activation	2	19	1.92	0.0271	9606.ENSP00000252486,9606.ENSP00000308541	APOE,F2
GO:0045807	Positive regulation of endocytosis	3	103	1.36	0.0271	9606.ENSP00000226218,9606.ENSP00000245907,9606.ENSP00000252486	VTN,C3,APOE
GO:0010875	Positive regulation of cholesterol efflux	2	20	1.89	0.0295	9606.ENSP00000236850,9606.ENSP00000252486	APOA1,APOE
GO:0030277	Maintenance of gastrointestinal epithelium	2	20	1.89	0.0295	9606.ENSP00000360522,9606.ENSP00000376793	RBP4,GIG25
GO:0044419	Interspecies interaction between organisms	9	1899	0.57	0.0305	9606.ENSP00000233242,9606.ENSP00000245907,9606.ENSP00000252486,9606.ENSP00000265023,9606.ENSP00000278407,9606.ENSP00000308541,9606.ENSP00000308938,9606.ENSP00000348170,9606.ENSP00000356969	APOB,C3,APOE,KNG1,SERPING1,F2,PLG,HP,APOA2
GO:0006959	Humoral immune response	4	275	1.06	0.0329	9606.ENSP00000245907,9606.ENSP00000265023,9606.ENSP00000278407,9606.ENSP00000308541	C3,KNG1,SERPING1,F2
GO:0001818	Negative regulation of cytokine production	4	280	1.05	0.0349	9606.ENSP00000236850,9606.ENSP00000259396,9606.ENSP00000308541,9606.ENSP00000356969	APOA1,ORM1,F2,APOA2
GO:0002719	Negative regulation of cytokine production involved in immune response	2	25	1.8	0.0432	9606.ENSP00000236850,9606.ENSP00000356969	APOA1,APOA2
GO:0010884	Positive regulation of lipid storage	2	25	1.8	0.0432	9606.ENSP00000233242,9606.ENSP00000245907	APOB,C3
GO:0002698	Negative regulation of immune effector process	3	125	1.27	0.0449	9606.ENSP00000236850,9606.ENSP00000278407,9606.ENSP00000356969	APOA1,SERPING1,APOA2
GO:0001906	Cell killing	3	126	1.27	0.0457	9606.ENSP00000245907,9606.ENSP00000265023,9606.ENSP00000308541	C3,KNG1,F2
GO:0050996	Positive regulation of lipid catabolic process	2	27	1.76	0.049	9606.ENSP00000236850,9606.ENSP00000356969	APOA1,APOA2
GO_KEGG	term description	observed gene count	background gene count	strength	false discovery rate	matching proteins in your network (IDs)	matching proteins in your network (labels)
hsa04610	Complement and coagulation cascades	7	82	1.82	6.41e-09	9606.ENSP00000226218,9606.ENSP00000245907,9606.ENSP00000265023,9606.ENSP00000278407,9606.ENSP00000308541,9606.ENSP00000308938,9606.ENSP00000416066	VTN,C3,KNG1,SERPING1,F2,PLG,SERPINA1
hsa04979	Cholesterol metabolism	5	48	1.91	1.38e-06	9606.ENSP00000205948,9606.ENSP00000233242,9606.ENSP00000236850,9606.ENSP00000252486,9606.ENSP00000356969	APOH,APOB,APOA1,APOE,APOA2

## Sheet: GO Enrichment_Verification
#term ID	term description	observed gene count	background gene count	strength	false discovery rate	matching proteins in your network (IDs)	matching proteins in your network (labels)
GO:0002576	Platelet degranulation	4	129	1.88	0.0024	9606.ENSP00000259396,9606.ENSP00000265023,9606.ENSP00000308938,9606.ENSP00000376793	ORM1,KNG1,PLG,GIG25
GO:0006953	Acute-phase response	3	44	2.22	0.0063	9606.ENSP00000259396,9606.ENSP00000348170,9606.ENSP00000376793	ORM1,HP,GIG25
GO:0051180	Vitamin transport	3	46	2.2	0.0063	9606.ENSP00000226355,9606.ENSP00000360522,9606.ENSP00000421725	AFM,RBP4,GC
GO:0045055	Regulated exocytosis	5	697	1.24	0.0131	9606.ENSP00000259396,9606.ENSP00000265023,9606.ENSP00000308938,9606.ENSP00000348170,9606.ENSP00000376793	ORM1,KNG1,PLG,HP,GIG25
GO:0006810	Transport	8	4353	0.65	0.016	9606.ENSP00000226355,9606.ENSP00000259396,9606.ENSP00000265023,9606.ENSP00000308938,9606.ENSP00000348170,9606.ENSP00000360522,9606.ENSP00000376793,9606.ENSP00000421725	AFM,ORM1,KNG1,PLG,HP,RBP4,GIG25,GC
GO:0006954	Inflammatory response	4	515	1.28	0.0458	9606.ENSP00000259396,9606.ENSP00000265023,9606.ENSP00000348170,9606.ENSP00000376793	ORM1,KNG1,HP,GIG25
GO:0030277	Maintenance of gastrointestinal epithelium	2	20	2.39	0.0458	9606.ENSP00000360522,9606.ENSP00000376793	RBP4,GIG25
